# Supplementary material for: Pore-Scale Modeling of Pore Structure Effects on P-Wave Scattering Attenuation in Dry Rocks
Source: PLoS One. 2015 May 11;10(5):e0126941. doi: 10.1371/journal.pone.0126941 (PMC4427103; doi:10.1371/journal.pone.0126941)
Supplement: S1 Table — (XLSX) [file pone.0126941.s001.xlsx]

## Sheet: Sheet1
phi=8%	alpha		phi=12%	alpha		phi=16%	alpha		phi	mean alpha
0.08	5.40959		0.12	6.46402		0.16	7.2269		0.08	5.38701
0.08	5.56747		0.12	6.41462		0.16	7.43986		0.12	6.38412
0.08	5.20453		0.12	6.39051		0.16	7.28551		0.16	7.34556
0.08	5.27042		0.12	6.39156		0.16	7.54336
0.08	5.2543		0.12	6.49327		0.16	7.44837
0.08	5.40951		0.12	6.47047		0.16	7.3252
0.08	5.48437		0.12	6.25246		0.16	7.33993
0.08	5.48485		0.12	6.25305		0.16	7.45182
0.08	5.44301		0.12	6.41427		0.16	7.19773
0.08	5.34203		0.12	6.29699		0.16	7.19689
mean	5.38701		mean	6.38412		mean	7.34556
