# Supplementary material for: Pore-Scale Modeling of Pore Structure Effects on P-Wave Scattering Attenuation in Dry Rocks
Source: PLoS One. 2015 May 11;10(5):e0126941. doi: 10.1371/journal.pone.0126941 (PMC4427103; doi:10.1371/journal.pone.0126941)
Supplement: S2 Table — (XLSX) [file pone.0126941.s002.xlsx]

## Sheet: Waveform at 0.03MHz
t	REF	d05	d10	d15	d20	d25	d30	d35	d40
0	0	0	0	0	0	0	0	0	0
6.67e-07	4.1e-48	0	0	0	0	0	0	0	0
1.33e-06	1.08e-45	0	0	0	0	0	0	0	0
2e-06	1.16e-43	0	0	0	0	0	0	0	0
2.67e-06	8.67e-42	0	0	0	0	0	0	0	0
3.33e-06	4.97e-40	0	0	0	0	0	0	0	0
4e-06	2.21e-38	0	0	0	0	0	0	0	0
4.67e-06	7.87e-37	0	0	0	0	0	0	0	0
5.33e-06	2.29e-35	0	0	0	0	0	0	0	0
6e-06	5.63e-34	0	0	0	0	0	0	0	0
6.67e-06	1.19e-32	0	0	0	0	0	0	0	0
7.33e-06	2.2e-31	0	0	0	0	0	0	0	0
8e-06	3.62e-30	0	0	0	0	0	0	0	0
8.67e-06	5.35e-29	0	0	0	0	0	0	0	0
9.33e-06	7.19e-28	0	0	0	0	0	0	0	0
1e-05	8.83e-27	0	0	0	0	0	0	0	0
1.07e-05	1e-25	0	0	0	0	0	0	0	0
1.13e-05	1.05e-24	0	0	0	0	0	0	0	0
1.2e-05	1.02e-23	0	0	0	0	0	0	0	0
1.27e-05	9.31e-23	0	0	0	0	0	0	0	0
1.33e-05	7.96e-22	0	0	0	0	0	0	0	0
1.4e-05	6.39e-21	0	0	0	0	0	0	0	0
1.47e-05	4.84e-20	0	0	0	0	0	0	0	0
1.53e-05	3.47e-19	0	0	0	0	0	0	0	0
1.6e-05	2.35e-18	0	0	0	0	0	0	0	0
1.67e-05	1.51e-17	0	0	0	0	0	0	0	0
1.73e-05	9.24e-17	0	0	0	0	0	0	0	0
1.8e-05	5.38e-16	0	0	0	0	0	0	0	0
1.87e-05	2.98e-15	0	0	0	0	0	0	0	0
1.93e-05	1.58e-14	0	0	0	0	0	0	0	0
2e-05	7.99e-14	0	0	0	0	0	0	0	0
2.07e-05	3.87e-13	0	0	0	0	0	0	0	0
2.13e-05	1.79e-12	0	0	0	0	0	0	0	0
2.2e-05	7.94e-12	0	0	0	0	0	0	0	0
2.27e-05	3.38e-11	0	0	0	0	0	0	0	0
2.33e-05	1.38e-10	0	0	0	0	0	0	0	0
2.4e-05	5.4e-10	0	0	0	0	0	0	0	0
2.47e-05	2.03e-09	0	0	0	0	0	0	0	0
2.53e-05	7.33e-09	0	0	0	0	0	0	0	0
2.6e-05	2.55e-08	0	0	0	0	0	0	0	0
2.67e-05	8.5e-08	0	0	0	0	0	0	0	0
2.73e-05	2.73e-07	0	0	0	0	0	0	0	0
2.8e-05	8.43e-07	0	0	0	0	0	0	0	0
2.87e-05	2.5e-06	0	0	0	0	0	0	0	0
2.93e-05	7.16e-06	1e-05	0	0	0	0	0	0	0
3e-05	1.97e-05	1e-05	1e-05	0	0	0	0	0	0
3.07e-05	5.21e-05	4e-05	2e-05	0	0	0	0	0	0
3.13e-05	0.000133	0.0001	4e-05	1e-05	0	0	0	0	0
3.2e-05	0.000325	0.00024	0.00011	3e-05	1e-05	0	0	0	0
3.27e-05	0.000767	0.00057	0.00026	7e-05	2e-05	0	0	0	0
3.33e-05	0.00174	0.00132	0.00061	0.00016	4e-05	0	0	0	0
3.4e-05	0.00378	0.00291	0.00138	0.00038	0.00011	1e-05	0	0	0
3.47e-05	0.00792	0.00616	0.00301	0.00086	0.00025	2e-05	0	0	0
3.53e-05	0.01592	0.01254	0.00631	0.00188	0.00055	4e-05	1e-05	0	0
3.6e-05	0.03071	0.02451	0.01271	0.00393	0.00118	0.0001	2e-05	0	0
3.67e-05	0.0568	0.04594	0.0246	0.00795	0.00246	0.00022	4e-05	0	0
3.73e-05	0.10067	0.08256	0.04572	0.01548	0.00495	0.00047	8e-05	0	0
3.8e-05	0.17082	0.14209	0.08152	0.029	0.0096	0.00098	0.00018	1e-05	0
3.87e-05	0.27713	0.23398	0.13938	0.05225	0.01794	0.00197	0.00037	2e-05	0
3.93e-05	0.42938	0.36819	0.22824	0.0905	0.03234	0.00383	0.00074	4e-05	0
4e-05	0.63441	0.55295	0.35761	0.15058	0.05618	0.00719	0.00145	8e-05	1e-05
4.07e-05	0.89246	0.79132	0.53541	0.24049	0.09402	0.01308	0.00276	0.00016	1e-05
4.13e-05	1.29327	1.07736	0.76497	0.36833	0.15149	0.02301	0.00509	0.00032	3e-05
4.2e-05	1.61363	1.39294	1.04139	0.54045	0.23491	0.03916	0.00909	0.00061	6e-05
4.27e-05	1.91812	1.70716	1.34862	0.75885	0.35036	0.06443	0.01575	0.00114	0.00011
4.33e-05	2.16464	1.97983	1.65857	1.0184	0.50232	0.10252	0.02648	0.00207	0.00021
4.4e-05	2.31453	2.16988	1.93395	1.30464	0.6919	0.15769	0.04318	0.00364	0.00038
4.47e-05	2.34511	2.24722	2.13538	1.59334	0.91501	0.23442	0.06831	0.00624	0.00069
4.53e-05	2.26	2.20431	2.23188	1.85292	1.16117	0.33673	0.10484	0.01041	0.00123
4.6e-05	2.09159	2.06226	2.21168	2.04993	1.41329	0.46726	0.15611	0.01693	0.00211
4.67e-05	1.89229	1.86683	2.0889	2.15705	1.6493	0.62625	0.22552	0.02682	0.00355
4.73e-05	1.71551	1.67331	1.9018	2.16137	1.84534	0.81051	0.31609	0.04139	0.00581
4.8e-05	1.49373	1.52498	1.70115	2.06977	1.98037	1.01287	0.42989	0.06225	0.0093
4.87e-05	1.42439	1.43478	1.53177	1.90882	2.04083	1.22215	0.56733	0.09126	0.01453
4.93e-05	1.37252	1.38024	1.4147	1.71755	2.02414	1.42404	0.72662	0.13045	0.02218
5e-05	1.29052	1.31639	1.3392	1.53492	1.93945	1.6028	0.90332	0.18187	0.03307
5.07e-05	1.14549	1.20102	1.26978	1.38638	1.80532	1.74356	1.0902	0.24733	0.04819
5.13e-05	0.93803	1.01875	1.16598	1.27528	1.64461	1.83482	1.27762	0.32822	0.06866
5.2e-05	0.70059	0.78912	1.0047	1.1836	1.47825	1.87045	1.45422	0.42511	0.09565
5.27e-05	0.47584	0.55325	0.7924	1.08214	1.32007	1.85066	1.60809	0.53757	0.13036
5.33e-05	0.28921	0.34714	0.55971	0.94558	1.17435	1.78168	1.7281	0.66387	0.17387
5.4e-05	0.1347	0.17976	0.34158	0.76491	1.037	1.67403	1.80525	0.80087	0.22703
5.47e-05	-0.01634	0.03089	0.15609	0.55086	0.89928	1.54	1.83369	0.94402	0.29031
5.53e-05	-0.19061	-0.13022	-0.00424	0.3269	0.75254	1.39088	1.81141	1.08753	0.3637
5.6e-05	-0.39184	-0.32	-0.16299	0.11603	0.59174	1.23481	1.74025	1.22466	0.44659
5.67e-05	-0.59945	-0.52863	-0.34005	-0.07067	0.41679	1.07578	1.62544	1.34818	0.5377
5.73e-05	-0.78626	-0.72945	-0.53646	-0.2374	0.23153	0.91389	1.47471	1.45089	0.63502
5.8e-05	-0.9394	-0.90033	-0.73473	-0.3977	0.0415	0.74672	1.29716	1.5262	0.73593
5.87e-05	-1.06643	-1.03864	-0.91314	-0.56383	-0.14828	0.57104	1.10207	1.56866	0.8372
5.93e-05	-1.18325	-1.15792	-1.06125	-0.73849	-0.33463	0.38456	0.89797	1.57442	0.9352
6e-05	-1.2966	-1.2712	-1.18413	-0.91381	-0.51633	0.18699	0.6919	1.54152	1.02607
6.07e-05	-1.39767	-1.37748	-1.29317	-1.07682	-0.69327	-0.01959	0.48906	1.47008	1.10592
6.13e-05	-1.47118	-1.46313	-1.39298	-1.21705	-0.86522	-0.23105	0.29277	1.36222	1.17105
6.2e-05	-1.50928	-1.51501	-1.47631	-1.33089	-1.0308	-0.44189	0.1046	1.2219	1.21816
6.27e-05	-1.51633	-1.53145	-1.53073	-1.42069	-1.18669	-0.64609	-0.07519	1.05452	1.24454
6.33e-05	-1.50131	-1.52089	-1.54958	-1.49043	-1.32777	-0.83785	-0.24724	0.8665	1.24817
6.4e-05	-1.46756	-1.49135	-1.53674	-1.54153	-1.44778	-1.01219	-0.41258	0.66471	1.22787
6.47e-05	-1.4107	-1.44266	-1.50158	-1.57158	-1.5407	-1.16528	-0.57214	0.45597	1.1833
6.53e-05	-1.32544	-1.36874	-1.44994	-1.57589	-1.60206	-1.29457	-0.72641	0.24655	1.11497
6.6e-05	-1.21261	-1.26601	-1.37989	-1.55021	-1.62994	-1.39876	-0.87516	0.04182	1.02424
6.67e-05	-1.07892	-1.13816	-1.2854	-1.4928	-1.62516	-1.47758	-1.01731	-0.15402	0.91315
6.73e-05	-0.93113	-0.99304	-1.16329	-1.4049	-1.59062	-1.53146	-1.15098	-0.33804	0.78441
6.8e-05	-0.77215	-0.83644	-1.01674	-1.29021	-1.5303	-1.56131	-1.27367	-0.50846	0.64118
6.87e-05	-0.60305	-0.67025	-0.85322	-1.15382	-1.44816	-1.5682	-1.38247	-0.66454	0.48698
6.93e-05	-0.42785	-0.49623	-0.6802	-1.00115	-1.34751	-1.55319	-1.47443	-0.80627	0.32546
7e-05	-0.25532	-0.32051	-0.50322	-0.83725	-1.23078	-1.51721	-1.54676	-0.93404	0.16033
7.07e-05	-0.09691	-0.15387	-0.32733	-0.66649	-1.09988	-1.46093	-1.59716	-1.04839	-0.00489
7.13e-05	0.03583	-0.00878	-0.15958	-0.49298	-0.95661	-1.38488	-1.62386	-1.14965	-0.16693
7.2e-05	0.13152	0.103	-0.01005	-0.32144	-0.80327	-1.28948	-1.62573	-1.23781	-0.32289
7.27e-05	0.17837	0.17036	0.10904	-0.15828	-0.64307	-1.17541	-1.60223	-1.31241	-0.47033
7.33e-05	0.16596	0.18279	0.18499	-0.01221	-0.48054	-1.04397	-1.5534	-1.37247	-0.60728
7.4e-05	0.09018	0.13323	0.20669	0.10606	-0.32176	-0.89751	-1.47983	-1.41663	-0.73225
7.47e-05	-0.04142	0.02357	0.16739	0.18499	-0.17448	-0.73974	-1.38269	-1.44329	-0.84421
7.53e-05	-0.20725	-0.13084	0.06849	0.21443	-0.04795	-0.57582	-1.26386	-1.45081	-0.9425
7.6e-05	-0.37335	-0.30057	-0.07669	0.18835	0.04795	-0.41215	-1.12604	-1.43774	-1.0268
7.67e-05	-0.4995	-0.44659	-0.24165	0.10809	0.10431	-0.25603	-0.9729	-1.40309	-1.09701
7.73e-05	-0.54904	-0.52913	-0.38965	-0.01507	0.11556	-0.11509	-0.80912	-1.34653	-1.15324
7.8e-05	-0.50124	-0.51955	-0.48169	-0.15899	0.08206	0.00325	-0.64036	-1.26853	-1.19565
7.87e-05	-0.36184	-0.4122	-0.48808	-0.29285	0.01191	0.09244	-0.47307	-1.1705	-1.22446
7.93e-05	-0.16566	-0.23073	-0.39984	-0.38319	-0.07893	0.14756	-0.31421	-1.0548	-1.23987
8e-05	0.03286	-0.02369	-0.2351	-0.40269	-0.16886	0.16631	-0.17076	-0.92472	-1.24205
8.07e-05	0.17963	0.15176	-0.03601	-0.33948	-0.23487	0.14999	-0.04917	-0.78438	-1.23113
8.13e-05	0.24327	0.25247	0.14471	-0.20299	-0.2579	0.10428	0.04532	-0.6386	-1.20728
8.2e-05	0.22861	0.26759	0.26333	-0.02333	-0.22767	0.0393	0.10935	-0.49271	-1.17073
8.27e-05	0.17325	0.22254	0.30242	0.15697	-0.14545	-0.0313	0.14206	-0.35226	-1.12192
8.33e-05	0.12704	0.16504	0.2772	0.29669	-0.02387	-0.09237	0.14549	-0.22272	-1.06154
8.4e-05	0.12455	0.1392	0.22654	0.37016	0.11649	-0.13002	0.12474	-0.10913	-0.99068
8.47e-05	0.16647	0.1616	0.19229	0.37595	0.25265	-0.13448	0.08762	-0.01568	-0.91087
8.53e-05	0.22201	0.21382	0.1973	0.33579	0.36514	-0.10228	0.04392	0.05462	-0.82409
8.6e-05	0.25114	0.25675	0.23473	0.28369	0.44249	-0.03693	0.00426	0.10032	-0.73271
8.67e-05	0.23214	0.2577	0.27503	0.24997	0.48279	0.0521	-0.02135	0.12168	-0.63943
8.73e-05	0.17513	0.21203	0.28643	0.24795	0.49213	0.1517	-0.02484	0.12081	-0.54707
8.8e-05	0.11235	0.14441	0.25557	0.26989	0.48069	0.24837	-0.00128	0.1015	-0.45839
8.87e-05	0.07329	0.08918	0.19488	0.29399	0.45845	0.3311	0.05051	0.06897	-0.37587
8.93e-05	0.06413	0.06544	0.13207	0.2981	0.43216	0.39348	0.12793	0.02944	-0.30153
9e-05	0.06717	0.06578	0.09025	0.27202	0.40445	0.43423	0.22514	-0.01047	-0.23668
9.07e-05	0.05905	0.06648	0.07353	0.22167	0.37498	0.45647	0.33404	-0.04429	-0.18189
9.13e-05	0.031	0.04916	0.06802	0.16354	0.34252	0.46589	0.44556	-0.06631	-0.13689
9.2e-05	-0.00585	0.015	0.05604	0.11394	0.30666	0.46865	0.55078	-0.07209	-0.1006
9.27e-05	-0.03323	-0.01941	0.03075	0.08028	0.2686	0.4695	0.64195	-0.05882	-0.07129
9.33e-05	-0.04292	-0.03899	-0.00041	0.05927	0.23078	0.47073	0.71317	-0.02552	-0.04674
9.4e-05	-0.04246	-0.04327	-0.02483	0.04202	0.19594	0.47196	0.76078	0.02689	-0.02447
9.47e-05	-0.04553	-0.04437	-0.03705	0.02136	0.16609	0.47079	0.78336	0.09579	-0.00198
9.53e-05	-0.05824	-0.05374	-0.04282	-0.00372	0.14168	0.4639	0.78161	0.17715	0.023
9.6e-05	-0.07496	-0.0716	-0.05247	-0.0289	0.12138	0.44824	0.75799	0.26595	0.0523
9.67e-05	-0.08628	-0.08881	-0.07064	-0.04888	0.10226	0.42189	0.71623	0.35672	0.08719
9.73e-05	-0.08916	-0.09748	-0.09239	-0.06152	0.08065	0.38454	0.66076	0.44402	0.12829
9.8e-05	-0.08867	-0.09844	-0.10855	-0.06913	0.05326	0.33737	0.59617	0.52298	0.17549
9.87e-05	-0.091	-0.09866	-0.11422	-0.07666	0.01833	0.28261	0.52668	0.58961	0.22799
9.93e-05	-0.09664	-0.10274	-0.1124	-0.08859	-0.02364	0.22289	0.45579	0.64115	0.28439
0.0001	-0.10089	-0.1085	-0.11001	-0.10654	-0.06997	0.16069	0.38607	0.67612	0.34275

## Sheet: Frequency spectrum at 0.03MHz
Frequency	d05	d10	d15	d20	d25	d30	d35	d40	REF
0	6.70207	6.90741	7.38567	8.35017	9.12726	8.65886	2.28702	2.82826	6.65898
9928.81	27.0394	26.0167	24.1288	22.0093	18.8077	18.1142	19.8787	22.6246	27.3569
19857.6	43.9974	44.155	44.3588	46.8733	46.1884	48.8833	39.6187	35.6053	43.8423
29786.4	43.145	43.5575	43.7822	44.1343	42.2578	44.6381	38.6194	32.5173	42.7733
39715.2	27.2878	27.2982	27.0689	25.2307	25.6652	21.8911	23.1773	18.1072	27.3278
49644.1	17.0061	17.06	16.551	15.6628	18.1362	16.7764	14.0534	6.20225	17.0207
59572.9	1.09844	1.20635	1.39862	1.67009	2.60532	2.77156	3.66533	3.2337	1.01654
69501.7	10.5448	10.7567	10.7051	9.41241	7.50212	10.4944	6.29825	0.93896	10.529
79430.5	9.11624	9.01957	8.78773	8.04105	4.81212	6.82326	6.6736	1.54296	9.11875
89359.3	0.96562	0.9323	1.07204	0.88574	0.66561	0.64924	2.43231	1.22787	0.93738
99288.1	6.0905	6.05587	5.17628	4.45902	2.86898	1.84356	2.40936	1.08384	5.99099
109217	5.21627	5.25563	5.0346	3.8215	3.2649	0.85344	1.87932	0.97939	5.18105
119146	0.49747	0.44586	0.1923	0.30676	0.64079	0.78659	1.55027	0.82298	0.54691
129075	3.4788	3.16551	3.15397	1.90564	1.2779	0.69797	1.40294	0.75095	3.52942
139003	3.71415	3.60963	3.02668	1.50358	0.58861	0.71459	1.29708	0.67857	3.6781
148932	0.24448	0.42163	0.47285	0.45457	0.18375	0.57484	1.20311	0.63252	0.2165
158861	2.30218	2.29828	2.02925	0.56027	0.04079	0.55534	1.12001	0.59155	2.24408
168790	2.19099	1.91819	1.67497	0.63631	0.26169	0.49021	1.04735	0.55495	2.22469
178719	0.43768	0.38082	0.06411	0.15403	0.22646	0.47928	0.98344	0.52292	0.41631
188647	1.42993	1.06097	0.70938	0.20917	0.2064	0.4569	0.92976	0.49517	1.45848
198576	1.3922	1.242	0.55212	0.08752	0.1792	0.43848	0.88197	0.47058	1.3468

## Sheet: Waveform at 0.1MHz
t	ref	d05	d10	d15	d20	d25	d30	d35	d40
0	0	0	0	0	0	0	0	0	0
2e-07	-5.04644e-59	0	0	0	0	0	0	0	0
4e-07	-7.49933e-58	0	0	0	0	0	0	0	0
6e-07	-2.28234e-56	0	0	0	0	0	0	0	0
8e-07	1.19701e-54	0	0	0	0	0	0	0	0
1e-06	-1.95082e-53	0	0	0	0	0	0	0	0
1.2e-06	1.91722e-52	0	0	0	0	0	0	0	0
1.4e-06	-1.35237e-51	0	0	0	0	0	0	0	0
1.6e-06	7.29053e-51	0	0	0	0	0	0	0	0
1.8e-06	-3.02648e-50	0	0	0	0	0	0	0	0
2e-06	9.34147e-50	0	0	0	0	0	0	0	0
2.2e-06	-1.91847e-49	0	0	0	0	0	0	0	0
2.4e-06	1.48815e-49	0	0	0	0	0	0	0	0
2.6e-06	5.17951e-49	0	0	0	0	0	0	0	0
2.8e-06	-2.08148e-48	0	0	0	0	0	0	0	0
3e-06	3.13806e-48	0	0	0	0	0	0	0	0
3.2e-06	-1.51755e-48	0	0	0	0	0	0	0	0
3.4e-06	1.44804e-48	0	0	0	0	0	0	0	0
3.6e-06	-6.73257e-48	0	0	0	0	0	0	0	0
3.8e-06	-2.47703e-47	0	0	0	0	0	0	0	0
4e-06	9.23267e-47	0	0	0	0	0	0	0	0
4.2e-06	2.50493e-46	0	0	0	0	0	0	0	0
4.4e-06	-1.05834e-45	0	0	0	0	0	0	0	0
4.6e-06	-1.39993e-45	0	0	0	0	0	0	0	0
4.8e-06	7.17519e-45	0	0	0	0	0	0	0	0
5e-06	1.48364e-44	0	0	0	0	0	0	0	0
5.2e-06	-6.81994e-44	0	0	0	0	0	0	0	0
5.4e-06	-7.55424e-44	0	0	0	0	0	0	0	0
5.6e-06	4.97232e-43	0	0	0	0	0	0	0	0
5.8e-06	1.35173e-43	0	0	0	0	0	0	0	0
6e-06	-2.51964e-42	0	0	0	0	0	0	0	0
6.2e-06	7.57649e-43	0	0	0	0	0	0	0	0
6.4e-06	8.65478e-42	0	0	0	0	0	0	0	0
6.6e-06	-1.04214e-41	0	0	0	0	0	0	0	0
6.8e-06	-4.54561e-42	0	0	0	0	0	0	0	0
7e-06	8.05583e-41	0	0	0	0	0	0	0	0
7.2e-06	-2.38497e-40	0	0	0	0	0	0	0	0
7.4e-06	-4.75675e-40	0	0	0	0	0	0	0	0
7.6e-06	2.43295e-39	0	0	0	0	0	0	0	0
7.8e-06	2.13403e-39	0	0	0	0	0	0	0	0
8e-06	-1.51368e-38	0	0	0	0	0	0	0	0
8.2e-06	-5.00775e-39	0	0	0	0	0	0	0	0
8.4e-06	6.20621e-38	0	0	0	0	0	0	0	0
8.6e-06	-3.80073e-38	0	0	0	0	0	0	0	0
8.8e-06	-7.99544e-38	0	0	0	0	0	0	0	0
9e-06	7.75684e-37	0	0	0	0	0	0	0	0
9.2e-06	-1.3609e-36	0	0	0	0	0	0	0	0
9.4e-06	-8.61638e-36	0	0	0	0	0	0	0	0
9.6e-06	1.61265e-35	0	0	0	0	0	0	0	0
9.8e-06	7.62329e-35	0	0	0	0	0	0	0	0
1e-05	-1.12529e-34	0	0	0	0	0	0	0	0
1.02e-05	-5.79245e-34	0	0	0	0	0	0	0	0
1.04e-05	5.6655e-34	0	0	0	0	0	0	0	0
1.06e-05	3.88024e-33	0	0	0	0	0	0	0	0
1.08e-05	-1.84912e-33	0	0	0	0	0	0	0	0
1.1e-05	-2.31631e-32	0	0	0	0	0	0	0	0
1.12e-05	-3.17872e-34	0	0	0	0	0	0	0	0
1.14e-05	1.23547e-31	0	0	0	0	0	0	0	0
1.16e-05	6.30713e-32	0	0	0	0	0	0	0	0
1.18e-05	-5.86057e-31	0	0	0	0	0	0	0	0
1.2e-05	-6.18729e-31	0	0	0	0	0	0	0	0
1.22e-05	2.43424e-30	0	0	0	0	0	0	0	0
1.24e-05	4.2252e-30	0	0	0	0	0	0	0	0
1.26e-05	-8.51256e-30	0	0	0	0	0	0	0	0
1.28e-05	-2.36133e-29	0	0	0	0	0	0	0	0
1.3e-05	2.23037e-29	0	0	0	0	0	0	0	0
1.32e-05	1.13145e-28	0	0	0	0	0	0	0	0
1.34e-05	-2.05754e-29	0	0	0	0	0	0	0	0
1.36e-05	-4.70355e-28	0	0	0	0	0	0	0	0
1.38e-05	-2.26275e-28	0	0	0	0	0	0	0	0
1.4e-05	1.67877e-27	0	0	0	0	0	0	0	0
1.42e-05	2.00043e-27	0	0	0	0	0	0	0	0
1.44e-05	-4.9233e-27	0	0	0	0	0	0	0	0
1.46e-05	-1.08124e-26	0	0	0	0	0	0	0	0
1.48e-05	1.01934e-26	0	0	0	0	0	0	0	0
1.5e-05	4.58642e-26	0	0	0	0	0	0	0	0
1.52e-05	-2.40239e-27	0	0	0	0	0	0	0	0
1.54e-05	-1.60041e-25	0	0	0	0	0	0	0	0
1.56e-05	-1.11064e-25	0	0	0	0	0	0	0	0
1.58e-05	4.51321e-25	0	0	0	0	0	0	0	0
1.6e-05	7.09194e-25	0	0	0	0	0	0	0	0
1.62e-05	-9.16835e-25	0	0	0	0	0	0	0	0
1.64e-05	-2.97504e-24	0	0	0	0	0	0	0	0
1.66e-05	5.48811e-25	0	0	0	0	0	0	0	0
1.68e-05	9.64109e-24	0	0	0	0	0	0	0	0
1.7e-05	6.01376e-24	0	0	0	0	0	0	0	0
1.72e-05	-2.41128e-23	0	0	0	0	0	0	0	0
1.74e-05	-3.72999e-23	0	0	0	0	0	0	0	0
1.76e-05	3.98322e-23	0	0	0	0	0	0	0	0
1.78e-05	1.3968e-22	0	0	0	0	0	0	0	0
1.8e-05	2.73967e-24	0	0	0	0	0	0	0	0
1.82e-05	-3.86413e-22	0	0	0	0	0	0	0	0
1.84e-05	-3.29963e-22	0	0	0	0	0	0	0	0
1.86e-05	7.66031e-22	0	0	0	0	0	0	0	0
1.88e-05	1.52202e-21	0	0	0	0	0	0	0	0
1.9e-05	-7.1645e-22	0	0	0	0	0	0	0	0
1.92e-05	-4.52763e-21	0	0	0	0	0	0	0	0
1.94e-05	-2.04087e-21	0	0	0	0	0	0	0	0
1.96e-05	9.54882e-21	0	0	0	0	0	0	0	0
1.98e-05	1.31842e-20	0	0	0	0	0	0	0	0
2e-05	-1.17348e-20	0	0	0	0	0	0	0	0
2.02e-05	-4.13664e-20	0	0	0	0	0	0	0	0
2.04e-05	-8.18878e-21	0	0	0	0	0	0	0	0
2.06e-05	8.7755e-20	0	0	0	0	0	0	0	0
2.08e-05	9.38174e-20	0	0	0	0	0	0	0	0
2.1e-05	-1.13328e-19	0	0	0	0	0	0	0	0
2.12e-05	-3.00157e-19	0	0	0	0	0	0	0	0
2.14e-05	-1.53858e-20	0	0	0	0	0	0	0	0
2.16e-05	6.10377e-19	0	0	0	0	0	0	0	0
2.18e-05	5.45373e-19	0	0	0	0	0	0	0	0
2.2e-05	-7.53997e-19	0	0	0	0	0	0	0	0
2.22e-05	-1.67412e-18	0	0	0	0	0	0	0	0
2.24e-05	5.31737e-20	0	0	0	0	0	0	0	0
2.26e-05	3.07804e-18	0	0	0	0	0	0	0	0
2.28e-05	2.28698e-18	0	0	0	0	0	0	0	0
2.3e-05	-3.44886e-18	0	0	0	0	0	0	0	0
2.32e-05	-6.0515e-18	0	0	0	0	0	0	0	0
2.34e-05	1.26016e-18	0	0	0	0	0	0	0	0
2.36e-05	9.03205e-18	0	0	0	0	0	0	0	0
2.38e-05	2.04543e-18	0	0	0	0	0	0	0	0
2.4e-05	-1.01692e-17	0	0	0	0	0	0	0	0
2.42e-05	2.51195e-19	0	0	0	0	0	0	0	0
2.44e-05	2.0962e-17	0	0	0	0	0	0	0	0
2.46e-05	-8.04064e-18	0	0	0	0	0	0	0	0
2.48e-05	-7.50974e-17	0	0	0	0	0	0	0	0
2.5e-05	-2.83067e-17	0	0	0	0	0	0	0	0
2.52e-05	1.91432e-16	0	0	0	0	0	0	0	0
2.54e-05	2.5482e-16	0	0	0	0	0	0	0	0
2.56e-05	-2.29343e-16	0	0	0	0	0	0	0	0
2.58e-05	-8.25925e-16	0	0	0	0	0	0	0	0
2.6e-05	-3.03125e-16	0	0	0	0	0	0	0	0
2.62e-05	1.47996e-15	0	0	0	0	0	0	0	0
2.64e-05	2.11248e-15	0	0	0	0	0	0	0	0
2.66e-05	-8.30637e-16	0	0	0	0	0	0	0	0
2.68e-05	-4.88457e-15	0	0	0	0	0	0	0	0
2.7e-05	-3.30372e-15	0	0	0	0	0	0	0	0
2.72e-05	5.65657e-15	0	0	0	0	0	0	0	0
2.74e-05	1.20065e-14	0	0	0	0	0	0	0	0
2.76e-05	3.74737e-15	0	0	0	0	0	0	0	0
2.78e-05	-1.41438e-14	0	0	0	0	0	0	0	0
2.8e-05	-1.78134e-14	0	0	0	0	0	0	0	0
2.82e-05	1.09137e-14	0	0	0	0	0	0	0	0
2.84e-05	6.08445e-14	0	0	0	0	0	0	0	0
2.86e-05	9.94636e-14	0	0	0	0	0	0	0	0
2.88e-05	1.11138e-13	0	0	0	0	0	0	0	0
2.9e-05	1.49073e-13	0	0	0	0	0	0	0	0
2.92e-05	3.85657e-13	0	0	0	0	0	0	0	0
2.94e-05	1.10718e-12	0	0	0	0	0	0	0	0
2.96e-05	2.6109e-12	0	0	0	0	0	0	0	0
2.98e-05	5.22556e-12	0	0	0	0	0	0	0	0
3e-05	9.9862e-12	0	0	0	0	0	0	0	0
3.02e-05	2.01488e-11	0	0	0	0	0	0	0	0
3.04e-05	4.27988e-11	0	0	0	0	0	0	0	0
3.06e-05	9.01708e-11	0	0	0	0	0	0	0	0
3.08e-05	1.83516e-10	0	0	0	0	0	0	0	0
3.1e-05	3.65875e-10	0	0	0	0	0	0	0	0
3.12e-05	7.29169e-10	0	0	0	0	0	0	0	0
3.14e-05	1.45799e-09	0	0	0	0	0	0	0	0
3.16e-05	2.90105e-09	0	0	0	0	0	0	0	0
3.18e-05	5.71133e-09	0	0	0	0	0	0	0	0
3.2e-05	1.11363e-08	0	0	0	0	0	0	0	0
3.22e-05	2.15737e-08	0	0	0	0	0	0	0	0
3.24e-05	4.15636e-08	0	0	0	0	0	0	0	0
3.26e-05	7.95465e-08	0	0	0	0	0	0	0	0
3.28e-05	1.51066e-07	0	0	0	0	0	0	0	0
3.3e-05	2.8464e-07	0	0	0	0	0	0	0	0
3.32e-05	5.323e-07	0	0	0	0	0	0	0	0
3.34e-05	9.88098e-07	0	0	0	0	0	0	0	0
3.36e-05	1.82023e-06	0	0	0	0	0	0	0	0
3.38e-05	3.32659e-06	0	0	0	0	0	0	0	0
3.4e-05	6.03022e-06	0	0	0	0	0	0	0	0
3.42e-05	1.08413e-05	0	0	0	0	0	0	0	0
3.44e-05	1.9328e-05	0	0	0	0	0	0	0	0
3.46e-05	3.41645e-05	1e-05	0	0	0	0	0	0	0
3.48e-05	5.98619e-05	2e-05	0	0	0	0	0	0	0
3.5e-05	0.000103948	3e-05	1e-05	0	0	0	0	0	0
3.52e-05	0.000178848	6e-05	1e-05	0	0	0	0	0	0
3.54e-05	0.000304824	0.00011	2e-05	0	0	0	0	0	0
3.56e-05	0.00051453	0.0002	4e-05	1e-05	0	0	0	0	0
3.58e-05	0.000859915	0.00035	8e-05	1e-05	0	0	0	0	0
3.6e-05	0.00142	0.00062	0.00014	2e-05	0	0	0	0	0
3.62e-05	0.00233	0.00107	0.00025	3e-05	1e-05	0	0	0	0
3.64e-05	0.00377	0.00182	0.00044	6e-05	1e-05	0	0	0	0
3.66e-05	0.00604	0.00305	0.00076	0.0001	2e-05	0	0	0	0
3.68e-05	0.00956	0.00503	0.00128	0.00017	3e-05	0	0	0	0
3.7e-05	0.01495	0.00819	0.00214	0.00028	5e-05	0	0	0	0
3.72e-05	0.02311	0.01313	0.00351	0.00048	8e-05	0	0	0	0
3.74e-05	0.03526	0.02072	0.00569	0.00079	0.00014	0	0	0	0
3.76e-05	0.05308	0.03219	0.00908	0.00128	0.00023	1e-05	0	0	0
3.78e-05	0.07884	0.0492	0.01426	0.00206	0.00037	1e-05	0	0	0
3.8e-05	0.11544	0.07396	0.02207	0.00326	0.00059	1e-05	0	0	0
3.82e-05	0.16655	0.10933	0.03363	0.00511	0.00094	2e-05	0	0	0
3.84e-05	0.23662	0.15886	0.05044	0.00787	0.00148	4e-05	0	0	0
3.86e-05	0.33078	0.2268	0.07446	0.01197	0.00228	6e-05	1e-05	0	0
3.88e-05	0.45471	0.31802	0.10813	0.01793	0.00348	0.0001	1e-05	0	0
3.9e-05	0.61417	0.43775	0.15445	0.02649	0.00524	0.00016	1e-05	0	0
3.92e-05	0.81438	0.59121	0.21693	0.03856	0.00777	0.00024	2e-05	0	0
3.94e-05	1.05913	0.78304	0.29949	0.05532	0.01137	0.00037	4e-05	0	0
3.96e-05	1.34963	1.01642	0.40628	0.07818	0.01641	0.00055	5e-05	0	0
3.98e-05	1.68325	1.29223	0.54136	0.10886	0.02337	0.00083	8e-05	0	0
4e-05	2.05216	1.60793	0.70827	0.1493	0.03281	0.00122	0.00012	0	0
4.02e-05	2.44235	1.95658	0.90944	0.20168	0.04545	0.00177	0.00018	0	0
4.04e-05	2.83312	2.32613	1.14556	0.26829	0.06209	0.00256	0.00027	0	0
4.06e-05	3.19745	2.69904	1.41484	0.35142	0.08365	0.00364	0.00039	1e-05	0
4.08e-05	3.50357	3.05262	1.71241	0.45318	0.11117	0.00512	0.00057	1e-05	0
4.1e-05	3.71783	3.36015	2.02976	0.57531	0.14571	0.00713	0.00081	2e-05	0
4.12e-05	3.80884	3.59291	2.35457	0.71888	0.1884	0.00981	0.00114	2e-05	0
4.14e-05	3.75234	3.72295	2.67085	0.88405	0.24028	0.01335	0.00159	3e-05	0
4.16e-05	3.53615	3.72654	2.95961	1.06983	0.30231	0.01797	0.0022	5e-05	0
4.18e-05	3.1641	3.5877	3.19998	1.2738	0.37526	0.02394	0.00301	7e-05	0
4.2e-05	2.65741	3.30134	3.37083	1.49202	0.4596	0.03154	0.00408	0.0001	0
4.22e-05	2.05286	2.87529	3.45274	1.71889	0.55547	0.04113	0.00548	0.00014	1e-05
4.24e-05	1.39694	2.33058	3.43012	1.94725	0.66255	0.05307	0.00728	0.0002	1e-05
4.26e-05	0.73709	1.69961	3.29311	2.16853	0.78001	0.06778	0.00958	0.00027	1e-05
4.28e-05	0.11199	1.0221	3.03913	2.37307	0.90648	0.08569	0.0125	0.00037	2e-05
4.3e-05	-0.45609	0.33931	2.67358	2.55055	1.04	0.10727	0.01616	0.0005	2e-05
4.32e-05	-0.9642	-0.3124	2.20972	2.69045	1.17805	0.13296	0.0207	0.00066	3e-05
4.34e-05	-1.42548	-0.90715	1.66738	2.78269	1.31757	0.1632	0.0263	0.00089	4e-05
4.36e-05	-1.8607	-1.43305	1.07083	2.81817	1.45502	0.19842	0.03314	0.00117	6e-05
4.38e-05	-2.28765	-1.89231	0.44608	2.78935	1.58646	0.23896	0.0414	0.00153	8e-05
4.4e-05	-2.71239	-2.29793	-0.18198	2.69072	1.70768	0.2851	0.0513	0.002	0.0001
4.42e-05	-3.12569	-2.66758	-0.79206	2.51925	1.81428	0.33702	0.06306	0.00258	0.00014
4.44e-05	-3.50609	-3.01652	-1.368	2.27458	1.90187	0.39477	0.07691	0.00331	0.00018
4.46e-05	-3.82785	-3.35149	-1.8993	1.95923	1.96615	0.45823	0.09309	0.00421	0.00024
4.48e-05	-4.07018	-3.66746	-2.3804	1.5785	2.00313	0.52713	0.11181	0.00533	0.00032
4.5e-05	-4.22345	-3.9485	-2.80925	1.14037	2.00921	0.60099	0.13331	0.0067	0.00041
4.52e-05	-4.28998	-4.17219	-3.18543	0.65516	1.98138	0.67911	0.15777	0.00836	0.00054
4.54e-05	-4.27974	-4.31636	-3.50851	0.13511	1.91731	0.76059	0.18538	0.01037	0.00069
4.56e-05	-4.20361	-4.36572	-3.77703	-0.40615	1.81548	0.84429	0.21627	0.01278	0.00088
4.58e-05	-4.06821	-4.31604	-3.98819	-0.95418	1.67526	0.92885	0.25053	0.01566	0.00112
4.6e-05	-3.87452	-4.17455	-4.13836	-1.49434	1.49697	1.01271	0.2882	0.01906	0.00142
4.62e-05	-3.62043	-3.95656	-4.22396	-2.0124	1.28193	1.0941	0.32926	0.02307	0.00178
4.64e-05	-3.30514	-3.67972	-4.24236	-2.49511	1.03243	1.1711	0.37361	0.02776	0.00223
4.66e-05	-2.93243	-3.35852	-4.19257	-2.9306	0.75176	1.24168	0.42106	0.03321	0.00277
4.68e-05	-2.51104	-3.00087	-4.0754	-3.30882	0.44412	1.3037	0.47135	0.03951	0.00342
4.7e-05	-2.05242	-2.60821	-3.89327	-3.62171	0.11454	1.355	0.5241	0.04674	0.00421
4.72e-05	-1.56762	-2.17859	-3.64978	-3.86333	-0.23118	1.39345	0.57886	0.05499	0.00514
4.74e-05	-1.06549	-1.71122	-3.34928	-4.02992	-0.58665	1.41699	0.63506	0.06434	0.00625
4.76e-05	-0.55313	-1.21026	-2.99664	-4.11976	-0.94502	1.42372	0.69203	0.07489	0.00757
4.78e-05	-0.03804	-0.68628	-2.59723	-4.13306	-1.29912	1.41194	0.74902	0.08671	0.00911
4.8e-05	0.46987	-0.15495	-2.15717	-4.07178	-1.6417	1.3802	0.80516	0.09988	0.01091
4.82e-05	0.95767	0.36619	-1.68356	-3.9394	-1.96555	1.32742	0.85952	0.11447	0.013
4.84e-05	1.41063	0.86103	-1.18471	-3.74071	-2.26378	1.25285	0.9111	0.13052	0.01541
4.86e-05	1.81425	1.31691	-0.67018	-3.48161	-2.5299	1.15621	0.95884	0.14808	0.01819
4.88e-05	2.15595	1.72441	-0.1508	-3.1689	-2.75809	1.03764	1.00163	0.16718	0.02137
4.9e-05	2.42526	2.07555	0.36143	-2.81014	-2.94334	0.89778	1.03835	0.18781	0.02498
4.92e-05	2.61303	2.36163	0.8536	-2.41346	-3.08156	0.73779	1.06788	0.20997	0.02907
4.94e-05	2.7105	2.57222	1.31209	-1.98747	-3.16972	0.5593	1.08912	0.23361	0.03368
4.96e-05	2.70978	2.69591	1.72304	-1.54111	-3.20595	0.36444	1.10103	0.25867	0.03885
4.98e-05	2.60591	2.72286	2.07299	-1.08357	-3.18956	0.15579	1.10263	0.28505	0.04461
5e-05	2.40005	2.64789	2.34966	-0.62418	-3.12107	-0.06364	1.09305	0.31263	0.051
5.02e-05	2.10233	2.47299	2.54298	-0.17227	-3.0022	-0.29049	1.07154	0.34125	0.05806
5.04e-05	1.73301	2.20842	2.64599	0.26295	-2.8358	-0.52111	1.03749	0.37073	0.06582
5.06e-05	1.32132	1.87224	2.65574	0.67253	-2.62577	-0.7516	0.99046	0.40084	0.07429
5.08e-05	0.90236	1.48872	2.57392	1.04796	-2.37698	-0.97798	0.9302	0.43133	0.08351
5.1e-05	0.51293	1.08628	2.40719	1.38142	-2.0951	-1.1962	0.85668	0.46192	0.09349
5.12e-05	0.18697	0.69528	2.16717	1.66598	-1.78649	-1.40227	0.77005	0.49229	0.10422
5.14e-05	-0.04895	0.34551	1.87006	1.89589	-1.45803	-1.59237	0.67071	0.5221	0.11572
5.16e-05	-0.18	0.06329	1.53582	2.0669	-1.11693	-1.76292	0.5593	0.55099	0.12797
5.18e-05	-0.20662	-0.13207	1.18683	2.17648	-0.77055	-1.9107	0.43665	0.57856	0.14095
5.2e-05	-0.1461	-0.2317	0.84619	2.22411	-0.4262	-2.0329	0.30386	0.60441	0.15463
5.22e-05	-0.03058	-0.23955	0.5356	2.21137	-0.09096	-2.1272	0.16221	0.62811	0.16896
5.24e-05	0.09903	-0.17275	0.27321	2.14199	0.22853	-2.19185	0.01319	0.64924	0.1839
5.26e-05	0.20244	-0.05915	0.07165	2.02179	0.52623	-2.22569	-0.14154	0.66737	0.19937
5.28e-05	0.25025	0.06765	-0.06339	1.85839	0.79687	-2.2282	-0.30015	0.68206	0.2153
5.3e-05	0.23159	0.17474	-0.13363	1.6609	1.03607	-2.19949	-0.4607	0.69291	0.23159
5.32e-05	0.15609	0.23643	-0.14774	1.43939	1.24042	-2.1403	-0.62115	0.6995	0.24814
5.34e-05	0.04927	0.23924	-0.11981	1.20438	1.40759	-2.052	-0.77942	0.70147	0.26483
5.36e-05	-0.05739	0.18409	-0.06702	0.96623	1.53631	-1.93653	-0.93338	0.69846	0.28153
5.38e-05	-0.13775	0.08531	-0.00693	0.73461	1.62638	-1.79636	-1.08093	0.69016	0.2981
5.4e-05	-0.17937	-0.03361	0.04512	0.51797	1.67862	-1.63442	-1.22005	0.67632	0.3144
5.42e-05	-0.18589	-0.14632	0.07816	0.3232	1.69478	-1.45407	-1.34878	0.65671	0.33026
5.44e-05	-0.17285	-0.23071	0.08658	0.15532	1.67748	-1.25893	-1.46531	0.63117	0.34552
5.46e-05	-0.15946	-0.27455	0.07016	0.01741	1.63002	-1.05288	-1.56798	0.5996	0.36
5.48e-05	-0.16011	-0.27824	0.033	-0.08944	1.55625	-0.83992	-1.65534	0.56196	0.37354
5.5e-05	-0.17932	-0.25366	-0.01821	-0.16594	1.46043	-0.62411	-1.72615	0.5183	0.38595
5.52e-05	-0.21178	-0.21949	-0.07615	-0.21436	1.34701	-0.40943	-1.77942	0.46871	0.39705
5.54e-05	-0.24693	-0.1947	-0.13445	-0.23827	1.22052	-0.19975	-1.81443	0.41338	0.40667
5.56e-05	-0.275	-0.19222	-0.18869	-0.2421	1.08533	0.00131	-1.8307	0.35256	0.41464
5.58e-05	-0.29157	-0.21531	-0.23657	-0.2308	0.94559	0.19041	-1.82806	0.28657	0.42079
5.6e-05	-0.29841	-0.25742	-0.27744	-0.20946	0.80507	0.36459	-1.80663	0.21581	0.42497
5.62e-05	-0.30094	-0.30564	-0.31157	-0.18294	0.66705	0.52129	-1.76676	0.14076	0.42702
5.64e-05	-0.30419	-0.34615	-0.33937	-0.1556	0.53429	0.65845	-1.7091	0.06194	0.42682
5.66e-05	-0.30997	-0.36932	-0.36092	-0.13109	0.40898	0.77447	-1.63455	-0.02004	0.42425
5.68e-05	-0.31652	-0.37286	-0.37592	-0.11219	0.29274	0.86829	-1.54422	-0.10453	0.41922
5.7e-05	-0.32053	-0.36153	-0.38398	-0.10074	0.18658	0.93937	-1.43945	-0.19083	0.41163
5.72e-05	-0.31982	-0.34426	-0.38506	-0.09769	0.09103	0.98766	-1.32175	-0.27819	0.40143
5.74e-05	-0.31474	-0.32978	-0.37977	-0.10315	0.00612	1.01362	-1.19277	-0.36584	0.38859
5.76e-05	-0.30764	-0.32301	-0.36955	-0.11656	-0.06851	1.01815	-1.0543	-0.45299	0.37308
5.78e-05	-0.30094	-0.32347	-0.35641	-0.13679	-0.13353	1.00255	-0.90821	-0.53881	0.35494
5.8e-05	-0.29533	-0.32644	-0.34258	-0.16239	-0.18986	0.9685	-0.75645	-0.62248	0.33418
5.82e-05	-0.28935	-0.32584	-0.33002	-0.19168	-0.23855	0.91795	-0.60095	-0.70319	0.31087
5.84e-05	-0.28064	-0.31739	-0.32009	-0.22292	-0.28073	0.8531	-0.44368	-0.78014	0.2851
5.86e-05	-0.26775	-0.30051	-0.31333	-0.25441	-0.3175	0.77629	-0.28657	-0.85257	0.25698
5.88e-05	-0.2514	-0.27807	-0.30946	-0.28454	-0.34993	0.68999	-0.13146	-0.91972	0.22664
5.9e-05	-0.23413	-0.25444	-0.30748	-0.31189	-0.37892	0.59667	0.01984	-0.98091	0.19426
5.92e-05	-0.21874	-0.23307	-0.30581	-0.33523	-0.40523	0.4988	0.16568	-1.0355	0.16
5.94e-05	-0.20649	-0.21488	-0.30248	-0.35361	-0.42945	0.39874	0.30449	-1.0829	0.12408
5.96e-05	-0.19629	-0.19827	-0.29545	-0.36635	-0.45198	0.29874	0.43487	-1.12262	0.08671
5.98e-05	-0.18547	-0.18057	-0.28285	-0.37315	-0.47301	0.20087	0.55555	-1.15421	0.04813
6e-05	-0.17155	-0.15988	-0.26343	-0.37405	-0.49258	0.107	0.66545	-1.17732	0.00859
6.02e-05	-0.1539	-0.13635	-0.23687	-0.36949	-0.5106	0.01878	0.76362	-1.19169	-0.03164
6.04e-05	-0.1341	-0.11202	-0.20399	-0.36021	-0.52682	-0.06239	0.84934	-1.19713	-0.07229
6.06e-05	-0.11493	-0.0898	-0.16672	-0.34724	-0.54095	-0.13536	0.92201	-1.19357	-0.11308
6.08e-05	-0.09852	-0.07185	-0.12778	-0.33173	-0.55261	-0.19922	0.98126	-1.181	-0.15374
6.1e-05	-0.08512	-0.05872	-0.0902	-0.31491	-0.56138	-0.25334	1.02687	-1.15951	-0.19397
6.12e-05	-0.07305	-0.0493	-0.0568	-0.29789	-0.56683	-0.29731	1.05879	-1.12931	-0.2335
6.14e-05	-0.05996	-0.04163	-0.02962	-0.28165	-0.56855	-0.33093	1.07714	-1.09066	-0.27205
6.16e-05	-0.04443	-0.03391	-0.00975	-0.26692	-0.56612	-0.35425	1.08221	-1.04392	-0.30936
6.18e-05	-0.02678	-0.02514	0.00284	-0.25413	-0.55916	-0.36749	1.07443	-0.98955	-0.34516
6.2e-05	-0.00875	-0.01515	0.00908	-0.24341	-0.54732	-0.37106	1.05436	-0.92806	-0.37922
6.22e-05	0.00764	-0.00422	0.01056	-0.23455	-0.53028	-0.36554	1.02271	-0.86004	-0.4113
6.24e-05	0.02131	0.00738	0.0092	-0.22708	-0.50779	-0.35163	0.98028	-0.78614	-0.44119
6.26e-05	0.03252	0.01956	0.00691	-0.22027	-0.47966	-0.33016	0.92799	-0.70708	-0.46869
6.28e-05	0.04241	0.03233	0.00533	-0.21319	-0.4458	-0.30208	0.86683	-0.62362	-0.49363
6.3e-05	0.05205	0.04551	0.00566	-0.20485	-0.4062	-0.26838	0.79788	-0.53654	-0.51586
6.32e-05	0.06186	0.05861	0.00852	-0.19425	-0.36099	-0.23015	0.72225	-0.44669	-0.53524
6.34e-05	0.07146	0.07084	0.01394	-0.18048	-0.31045	-0.18851	0.64111	-0.3549	-0.55166
6.36e-05	0.08015	0.08137	0.0215	-0.16283	-0.25503	-0.1446	0.55564	-0.26205	-0.56503
6.38e-05	0.08744	0.08952	0.03039	-0.14085	-0.19536	-0.09954	0.46702	-0.169	-0.5753
6.4e-05	0.09328	0.09494	0.03959	-0.11439	-0.13223	-0.05445	0.37644	-0.07661	-0.58243
6.42e-05	0.09785	0.09764	0.04807	-0.08363	-0.06663	-0.01039	0.28505	0.01427	-0.58639
6.44e-05	0.10127	0.09795	0.05491	-0.04908	0.00028	0.03164	0.19395	0.10282	-0.5872
6.46e-05	0.10343	0.09648	0.05949	-0.01152	0.06722	0.07073	0.10421	0.18825	-0.58488
6.48e-05	0.10408	0.09401	0.0615	0.02803	0.13277	0.10608	0.01683	0.26981	-0.57948
6.5e-05	0.10313	0.09122	0.06099	0.06842	0.19549	0.13701	-0.06728	0.34681	-0.57108
6.52e-05	0.10086	0.08856	0.05832	0.10843	0.25392	0.16295	-0.14728	0.41858	-0.55977
6.54e-05	0.0978	0.08605	0.05406	0.14686	0.30666	0.1835	-0.22242	0.48455	-0.54564
6.56e-05	0.09442	0.08335	0.04887	0.1826	0.35243	0.19839	-0.29206	0.54419	-0.52884
6.58e-05	0.09078	0.07997	0.04342	0.2147	0.39014	0.2075	-0.35565	0.59705	-0.50951
6.6e-05	0.0865	0.07556	0.03832	0.24239	0.41892	0.21086	-0.41274	0.64277	-0.4878
6.62e-05	0.08099	0.0701	0.03412	0.26509	0.43816	0.20861	-0.46301	0.68103	-0.46389
6.64e-05	0.07393	0.06387	0.03135	0.28242	0.44751	0.20105	-0.50623	0.71162	-0.43796
6.66e-05	0.06553	0.05723	0.03042	0.29417	0.44695	0.18857	-0.54226	0.73441	-0.4102
6.68e-05	0.05652	0.05038	0.03166	0.30024	0.43671	0.17166	-0.57108	0.74934	-0.38083
6.7e-05	0.04778	0.04334	0.03526	0.30069	0.41729	0.15088	-0.59277	0.75642	-0.35006
6.72e-05	0.03992	0.036	0.04121	0.29562	0.38944	0.12685	-0.60749	0.75577	-0.3181
6.74e-05	0.03304	0.02836	0.04929	0.28525	0.35413	0.10023	-0.61547	0.74757	-0.28518
6.76e-05	0.02675	0.0207	0.05907	0.26987	0.3125	0.0717	-0.61704	0.73206	-0.25154
6.78e-05	0.02054	0.01355	0.06984	0.24984	0.26583	0.04193	-0.61258	0.70957	-0.21739
6.8e-05	0.01412	0.00755	0.0807	0.22566	0.21546	0.01158	-0.60253	0.68048	-0.18298
6.82e-05	0.00756	0.00311	0.09052	0.19789	0.16281	-0.01873	-0.58737	0.64525	-0.14853
6.84e-05	0.00128	0.0003	0.09812	0.16722	0.10924	-0.04841	-0.56763	0.60438	-0.11428
6.86e-05	-0.00424	-0.00117	0.10239	0.13439	0.05608	-0.07693	-0.54383	0.55841	-0.08043
6.88e-05	-0.00862	-0.00184	0.10252	0.1002	0.00454	-0.10381	-0.51654	0.50794	-0.04722
6.9e-05	-0.01178	-0.00224	0.09816	0.06543	-0.04428	-0.12863	-0.48632	0.45359	-0.01485
6.92e-05	-0.01387	-0.00271	0.08955	0.03086	-0.08946	-0.15104	-0.4537	0.39601	0.01648
6.94e-05	-0.01523	-0.00335	0.07745	-0.00279	-0.13021	-0.17075	-0.4192	0.33587	0.04658
6.96e-05	-0.01624	-0.00407	0.06301	-0.0348	-0.16591	-0.18752	-0.38335	0.27386	0.07527
6.98e-05	-0.01725	-0.00469	0.04759	-0.06447	-0.19606	-0.20116	-0.34658	0.21065	0.10239
7e-05	-0.01842	-0.00505	0.03249	-0.09108	-0.22033	-0.21156	-0.30935	0.14693	0.12777
7.02e-05	-0.01968	-0.00508	0.01884	-0.11391	-0.23849	-0.21863	-0.27203	0.08337	0.15129
7.04e-05	-0.0207	-0.00482	0.00747	-0.13225	-0.25042	-0.22235	-0.23497	0.02062	0.17282
7.06e-05	-0.02104	-0.00434	-0.00111	-0.14542	-0.25615	-0.22272	-0.19846	-0.04069	0.19226
7.08e-05	-0.02037	-0.00372	-0.0067	-0.15288	-0.2558	-0.21981	-0.16275	-0.09997	0.20951
7.1e-05	-0.01871	-0.00302	-0.00937	-0.15423	-0.24962	-0.21372	-0.12807	-0.15666	0.22452
7.12e-05	-0.01646	-0.00231	-0.00951	-0.14934	-0.23796	-0.2046	-0.09458	-0.21024	0.23721
7.14e-05	-0.01427	-0.00166	-0.00777	-0.13834	-0.22129	-0.19265	-0.06241	-0.26025	0.24756
7.16e-05	-0.01269	-0.00116	-0.00504	-0.12168	-0.20017	-0.17809	-0.03167	-0.30628	0.25555
7.18e-05	-0.01188	-0.00083	-0.00232	-0.1001	-0.17528	-0.16123	-0.00244	-0.34795	0.26117
7.2e-05	-0.01151	-0.00062	-0.00052	-0.07465	-0.14735	-0.1424	0.02525	-0.38496	0.26443
7.22e-05	-0.01092	-0.00034	-0.00034	-0.04661	-0.11719	-0.12198	0.05134	-0.41708	0.26537
7.24e-05	-0.00946	0.00023	-0.00209	-0.01743	-0.08567	-0.10036	0.07583	-0.4441	0.26402
7.26e-05	-0.00685	0.00129	-0.00568	0.01133	-0.05369	-0.078	0.09869	-0.46591	0.26046
7.28e-05	-0.00322	0.00285	-0.01068	0.03811	-0.02215	-0.05534	0.11993	-0.48243	0.25473
7.3e-05	0.000964892	0.00475	-0.01654	0.06144	0.00806	-0.03283	0.13953	-0.49367	0.24694
7.32e-05	0.00528	0.00669	-0.02272	0.08007	0.03612	-0.01091	0.15751	-0.49965	0.23716
7.34e-05	0.00957	0.00838	-0.02883	0.09302	0.06131	0.01	0.17386	-0.50049	0.22551
7.36e-05	0.01401	0.00974	-0.03458	0.0997	0.08306	0.02952	0.18858	-0.49633	0.21211
7.38e-05	0.019	0.01096	-0.03974	0.09993	0.10094	0.04732	0.20167	-0.48738	0.19706
7.4e-05	0.0249	0.01244	-0.04391	0.09399	0.11472	0.06314	0.21314	-0.47388	0.18051
7.42e-05	0.0318	0.01463	-0.04647	0.08255	0.12437	0.07674	0.22299	-0.45611	0.16258
7.44e-05	0.03946	0.01782	-0.04655	0.06668	0.13005	0.088	0.23124	-0.43439	0.14342
7.46e-05	0.04743	0.02203	-0.04315	0.0477	0.13207	0.09681	0.23789	-0.40908	0.12318
7.48e-05	0.0552	0.02702	-0.03535	0.02709	0.13092	0.10316	0.24296	-0.38053	0.102
7.5e-05	0.06238	0.03242	-0.02262	0.00633	0.12717	0.10706	0.24647	-0.34916	0.08004
7.52e-05	0.06878	0.03801	-0.00494	-0.01319	0.12147	0.1086	0.24843	-0.31538	0.05746
7.54e-05	0.07439	0.04378	0.01706	-0.03031	0.1145	0.10786	0.24887	-0.2796	0.03441
7.56e-05	0.07926	0.04997	0.04215	-0.04415	0.10691	0.10498	0.24781	-0.24226	0.01105
7.58e-05	0.08344	0.05689	0.06867	-0.05411	0.09932	0.10012	0.24526	-0.20377	-0.01246
7.6e-05	0.08688	0.0647	0.09475	-0.05989	0.09225	0.09341	0.24125	-0.16458	-0.03596
7.62e-05	0.08944	0.07325	0.11854	-0.06141	0.08617	0.08505	0.2358	-0.1251	-0.05929
7.64e-05	0.09089	0.08197	0.13841	-0.05875	0.08144	0.07519	0.22895	-0.08574	-0.08229
7.66e-05	0.09096	0.09001	0.15305	-0.05214	0.07834	0.06403	0.22072	-0.04689	-0.10481
7.68e-05	0.08944	0.09644	0.16156	-0.04189	0.07704	0.05175	0.21116	-0.00894	-0.12669
7.7e-05	0.08624	0.10042	0.16347	-0.02837	0.07765	0.03858	0.20033	0.02777	-0.14779
7.72e-05	0.08145	0.10141	0.15876	-0.012	0.08016	0.02473	0.18831	0.06289	-0.16796
7.74e-05	0.07529	0.09923	0.14784	0.00678	0.08448	0.01046	0.1752	0.09611	-0.18705
7.76e-05	0.06804	0.09406	0.13157	0.0275	0.09044	-0.00395	0.16112	0.12716	-0.20494
7.78e-05	0.05997	0.08635	0.11121	0.04969	0.09777	-0.01819	0.1462	0.15576	-0.22149
7.8e-05	0.05119	0.07667	0.08833	0.0729	0.10614	-0.03192	0.13061	0.18171	-0.23659
7.82e-05	0.04171	0.06567	0.06468	0.09666	0.11515	-0.04479	0.11451	0.2048	-0.25012
7.84e-05	0.03149	0.05395	0.04195	0.12049	0.12434	-0.0564	0.09811	0.22488	-0.26197
7.86e-05	0.02053	0.042	0.02155	0.14385	0.13321	-0.06636	0.08159	0.24181	-0.27207
7.88e-05	0.00904	0.0302	0.00442	0.16611	0.14125	-0.07427	0.06518	0.25549	-0.28031
7.9e-05	-0.00262	0.01883	-0.00913	0.18656	0.14799	-0.07974	0.04906	0.26587	-0.28665
7.92e-05	-0.01396	0.00809	-0.01936	0.2044	0.15296	-0.08239	0.03344	0.27292	-0.29102
7.94e-05	-0.02453	-0.00183	-0.02704	0.21882	0.15578	-0.08192	0.01849	0.27665	-0.29339
7.96e-05	-0.03405	-0.01075	-0.03313	0.22904	0.15615	-0.07804	0.00439	0.27709	-0.29372
7.98e-05	-0.04247	-0.01855	-0.03855	0.23438	0.15388	-0.07055	-0.00874	0.27432	-0.29202
8e-05	-0.04988	-0.02515	-0.04395	0.23435	0.14888	-0.05934	-0.02076	0.26844	-0.28827
8.02e-05	-0.05648	-0.03063	-0.04959	0.22866	0.1412	-0.04438	-0.03161	0.25958	-0.2825
8.04e-05	-0.06233	-0.03523	-0.0553	0.21724	0.13099	-0.02576	-0.04121	0.2479	-0.27476
8.06e-05	-0.06736	-0.03931	-0.06059	0.20024	0.11853	-0.00366	-0.04953	0.2336	-0.26508
8.08e-05	-0.0713	-0.04329	-0.06481	0.17795	0.1042	0.02163	-0.05655	0.21688	-0.25355
8.1e-05	-0.07385	-0.04748	-0.06726	0.15085	0.08847	0.04969	-0.06226	0.19799	-0.24024
8.12e-05	-0.07473	-0.052	-0.06735	0.11952	0.07187	0.08001	-0.06668	0.17718	-0.22526
8.14e-05	-0.07385	-0.05666	-0.0646	0.08464	0.05496	0.11199	-0.06982	0.15474	-0.20872
8.16e-05	-0.07128	-0.06107	-0.05874	0.04699	0.0383	0.14495	-0.0717	0.13096	-0.19076
8.18e-05	-0.0673	-0.06467	-0.04968	0.00743	0.02241	0.17815	-0.07235	0.10616	-0.17151
8.2e-05	-0.06224	-0.06697	-0.03764	-0.03312	0.00771	0.21081	-0.07179	0.08067	-0.15115
8.22e-05	-0.05638	-0.06763	-0.02313	-0.07368	-0.00545	0.24214	-0.07005	0.0548	-0.12983
8.24e-05	-0.04995	-0.06658	-0.00702	-0.11328	-0.01685	0.27135	-0.06715	0.0289	-0.10773
8.26e-05	-0.04304	-0.06401	0.00948	-0.15093	-0.02636	0.29771	-0.06312	0.0033	-0.08505
8.28e-05	-0.03578	-0.06032	0.02497	-0.18563	-0.03394	0.32054	-0.05801	-0.02169	-0.06198
8.3e-05	-0.0283	-0.05595	0.03805	-0.2164	-0.03964	0.33926	-0.05183	-0.04575	-0.0387
8.32e-05	-0.02086	-0.05126	0.04751	-0.24227	-0.04356	0.35337	-0.04465	-0.06858	-0.01542
8.34e-05	-0.01381	-0.04644	0.05259	-0.26229	-0.04585	0.36251	-0.0365	-0.08991	0.00766
8.36e-05	-0.00754	-0.04152	0.05301	-0.27561	-0.04668	0.36641	-0.02745	-0.10948	0.03036
8.38e-05	-0.00235	-0.03639	0.04907	-0.28156	-0.04623	0.36495	-0.01758	-0.12706	0.05247
8.4e-05	0.0016	-0.03094	0.04146	-0.27969	-0.04472	0.3581	-0.00697	-0.14242	0.07383
8.42e-05	0.00433	-0.02517	0.03115	-0.26988	-0.04237	0.34598	0.00426	-0.15539	0.09424
8.44e-05	0.00599	-0.01929	0.01916	-0.25236	-0.03941	0.32878	0.01601	-0.16581	0.11355
8.46e-05	0.00682	-0.01375	0.00647	-0.22771	-0.03611	0.30683	0.02814	-0.17357	0.1316
8.48e-05	0.00701	-0.00912	-0.00609	-0.19682	-0.03277	0.28052	0.0405	-0.17857	0.14825
8.5e-05	0.00667	-0.00596	-0.01788	-0.1608	-0.0297	0.25034	0.05294	-0.18077	0.16337
8.52e-05	0.00582	-0.00464	-0.02839	-0.12093	-0.02721	0.21683	0.06531	-0.18014	0.17686
8.54e-05	0.00438	-0.00524	-0.03727	-0.07858	-0.0256	0.18062	0.07745	-0.17671	0.18863
8.56e-05	0.00231	-0.00746	-0.04435	-0.03515	-0.02512	0.14237	0.0892	-0.17055	0.1986
8.58e-05	-0.000354356	-0.01072	-0.04965	0.00795	-0.02595	0.10277	0.10044	-0.16175	0.20674
8.6e-05	-0.00346	-0.01428	-0.0534	0.04932	-0.02816	0.06258	0.11103	-0.15043	0.21301
8.62e-05	-0.00672	-0.01742	-0.05602	0.08764	-0.03174	0.02253	0.12087	-0.13677	0.21741
8.64e-05	-0.00985	-0.01956	-0.05805	0.12168	-0.03654	-0.01659	0.12989	-0.12095	0.21998
8.66e-05	-0.0126	-0.0204	-0.05999	0.15037	-0.04238	-0.05403	0.13801	-0.10319	0.22073
8.68e-05	-0.01486	-0.01983	-0.06224	0.17287	-0.04896	-0.08903	0.14521	-0.08374	0.21974
8.7e-05	-0.01667	-0.01795	-0.06493	0.18864	-0.05598	-0.12089	0.15148	-0.06285	0.21708
8.72e-05	-0.01815	-0.015	-0.0679	0.19745	-0.0631	-0.14897	0.15681	-0.04079	0.21285
8.74e-05	-0.01944	-0.01131	-0.07079	0.19935	-0.07002	-0.17271	0.16123	-0.01784	0.20716
8.76e-05	-0.0206	-0.00728	-0.07308	0.19466	-0.07644	-0.19164	0.16476	0.00571	0.20013
8.78e-05	-0.02154	-0.00335	-0.07429	0.18391	-0.08212	-0.20544	0.16746	0.02958	0.1919
8.8e-05	-0.02212	-1e-05	-0.07402	0.16772	-0.08685	-0.21388	0.16936	0.0535	0.18262
8.82e-05	-0.02217	0.00231	-0.0721	0.14682	-0.09044	-0.21691	0.17051	0.0772	0.17243
8.84e-05	-0.02162	0.00329	-0.06855	0.12197	-0.0927	-0.21461	0.17097	0.1004	0.16151
8.86e-05	-0.02052	0.00279	-0.06354	0.09401	-0.09346	-0.20719	0.17078	0.12286	0.15
8.88e-05	-0.01905	0.00089	-0.05735	0.06386	-0.09253	-0.19501	0.16999	0.14435	0.13808
8.9e-05	-0.01747	-0.00215	-0.05023	0.03254	-0.0897	-0.17854	0.16861	0.16462	0.1259
8.92e-05	-0.01598	-0.00596	-0.04243	0.00117	-0.0848	-0.15839	0.16665	0.18348	0.11361
8.94e-05	-0.01468	-0.01014	-0.03414	-0.02914	-0.07769	-0.13525	0.16409	0.20073	0.10138
8.96e-05	-0.01358	-0.01428	-0.02548	-0.05733	-0.06831	-0.10988	0.16089	0.2162	0.08934
8.98e-05	-0.01256	-0.01803	-0.01655	-0.08248	-0.05667	-0.08313	0.15701	0.22974	0.07762
9e-05	-0.01149	-0.02104	-0.00748	-0.10391	-0.04291	-0.05587	0.15237	0.24125	0.06635
9.02e-05	-0.01029	-0.02303	0.0016	-0.12124	-0.02727	-0.02899	0.14692	0.25063	0.05563
9.04e-05	-0.00896	-0.02372	0.0105	-0.13431	-0.01013	-0.00339	0.14059	0.25782	0.04555
9.06e-05	-0.00763	-0.02291	0.01894	-0.14321	0.00802	0.02007	0.13333	0.26281	0.03621
9.08e-05	-0.00646	-0.02054	0.02662	-0.14816	0.02656	0.0406	0.12512	0.26559	0.02767
9.1e-05	-0.00563	-0.01676	0.03317	-0.14948	0.04479	0.05747	0.11593	0.26619	0.01997
9.12e-05	-0.00524	-0.01192	0.03828	-0.1475	0.06194	0.0701	0.10576	0.26465	0.01316
9.14e-05	-0.00527	-0.00661	0.04167	-0.14257	0.07723	0.07801	0.09463	0.26105	0.00727
9.16e-05	-0.00563	-0.00153	0.0432	-0.13499	0.08995	0.08091	0.08257	0.25546	0.0023
9.18e-05	-0.00612	0.0026	0.04292	-0.12504	0.09949	0.07868	0.06964	0.24801	-0.00174
9.2e-05	-0.00662	0.00523	0.04103	-0.11296	0.10539	0.07139	0.0559	0.23881	-0.00486
9.22e-05	-0.00703	0.00611	0.03789	-0.09895	0.10744	0.0593	0.04142	0.22801	-0.00707
9.24e-05	-0.00741	0.00532	0.03391	-0.08317	0.10559	0.04284	0.02632	0.21576	-0.00841
9.26e-05	-0.00784	0.00329	0.02955	-0.0658	0.10004	0.02259	0.01072	0.20227	-0.0089
9.28e-05	-0.00844	0.00069	0.02519	-0.04703	0.09113	-0.00071	-0.00523	0.18772	-0.00857
9.3e-05	-0.00924	-0.00177	0.02112	-0.02711	0.07934	-0.02624	-0.02135	0.17233	-0.00746
9.32e-05	-0.01013	-0.00356	0.01749	-0.00645	0.06521	-0.05309	-0.03744	0.15631	-0.0056
9.34e-05	-0.01094	-0.00443	0.01433	0.01438	0.04935	-0.08034	-0.05328	0.13987	-0.00303
9.36e-05	-0.01144	-0.00453	0.01151	0.03467	0.03232	-0.10705	-0.06862	0.12323	0.00019
9.38e-05	-0.01146	-0.00433	0.0088	0.05353	0.01468	-0.13232	-0.08324	0.10659	0.00404
9.4e-05	-0.01099	-0.00446	0.00587	0.07002	-0.00312	-0.15532	-0.0969	0.09014	0.00844
9.42e-05	-0.01012	-0.00543	0.0023	0.08319	-0.02069	-0.17531	-0.10939	0.07406	0.01336
9.44e-05	-0.00902	-0.00748	-0.00229	0.09218	-0.03776	-0.19165	-0.12054	0.05852	0.01872
9.46e-05	-0.00786	-0.01044	-0.00824	0.09627	-0.05413	-0.20384	-0.13021	0.04367	0.02444
9.48e-05	-0.0067	-0.01374	-0.01568	0.09497	-0.06966	-0.21152	-0.1383	0.02963	0.03046
9.5e-05	-0.00548	-0.01663	-0.02449	0.08803	-0.08425	-0.21448	-0.14475	0.01654	0.03668
9.52e-05	-0.00403	-0.0184	-0.03423	0.07552	-0.09778	-0.21263	-0.14954	0.00448	0.04302
9.54e-05	-0.00219	-0.0186	-0.04418	0.05781	-0.11011	-0.20605	-0.15268	-0.00645	0.04939
9.56e-05	0.000164694	-0.01722	-0.05335	0.03562	-0.12107	-0.19493	-0.15419	-0.01621	0.05569
9.58e-05	0.003	-0.01462	-0.06064	0.00997	-0.13047	-0.1796	-0.15415	-0.02476	0.06184
9.6e-05	0.00614	-0.01141	-0.06502	-0.01787	-0.13807	-0.16048	-0.15263	-0.03207	0.06773
9.62e-05	0.00938	-0.00822	-0.0657	-0.04644	-0.14369	-0.13811	-0.14977	-0.03813	0.07329
9.64e-05	0.01248	-0.0055	-0.06231	-0.07426	-0.14713	-0.1131	-0.14569	-0.04297	0.07841
9.66e-05	0.0153	-0.00342	-0.05502	-0.09989	-0.14826	-0.08617	-0.14058	-0.04659	0.08301
9.68e-05	0.01785	-0.00187	-0.04455	-0.12207	-0.147	-0.05805	-0.13464	-0.04905	0.08701
9.7e-05	0.02019	-0.00051	-0.03205	-0.13981	-0.1433	-0.02954	-0.1281	-0.05039	0.09032
9.72e-05	0.02245	0.00106	-0.01897	-0.15239	-0.13718	-0.00147	-0.1212	-0.05067	0.09286
9.74e-05	0.02468	0.00321	-0.00678	-0.15936	-0.12872	0.02537	-0.1142	-0.04997	0.09456
9.76e-05	0.02685	0.0062	0.00332	-0.16057	-0.11806	0.05019	-0.10736	-0.04841	0.09537
9.78e-05	0.02882	0.01014	0.01059	-0.15605	-0.10542	0.07226	-0.10092	-0.0461	0.09524
9.8e-05	0.0304	0.01505	0.01488	-0.14607	-0.09107	0.09094	-0.09513	-0.04318	0.09416
9.82e-05	0.03143	0.02082	0.01667	-0.13106	-0.07537	0.10568	-0.0902	-0.03979	0.0921
9.84e-05	0.03182	0.02724	0.01687	-0.11167	-0.05871	0.11604	-0.0863	-0.03608	0.08907
9.86e-05	0.0316	0.03404	0.01663	-0.08869	-0.0415	0.12173	-0.08359	-0.03221	0.08512
9.88e-05	0.03091	0.04088	0.01708	-0.06308	-0.02417	0.12258	-0.08214	-0.0283	0.08027
9.9e-05	0.02987	0.04735	0.01911	-0.03588	-0.00712	0.11858	-0.08201	-0.0245	0.07459
9.92e-05	0.02858	0.053	0.02314	-0.00814	0.00925	0.10986	-0.08315	-0.02089	0.06816
9.94e-05	0.02705	0.05741	0.02912	0.01917	0.02456	0.0967	-0.08547	-0.01758	0.06105
9.96e-05	0.02518	0.06018	0.03655	0.04522	0.03847	0.07956	-0.08879	-0.01465	0.05337
9.98e-05	0.02287	0.061	0.04462	0.06937	0.05059	0.05901	-0.09288	-0.01214	0.04522
0.0001	0.02003	0.05972	0.05234	0.09121	0.0606	0.03575	-0.09744	-0.0101	0.03671

## Sheet: Frequency spectrum at 0.1MHz
Frequendy	d05	d10	d15	d20	d25	d30	d35	d40	ref
0	1.99742	1.61639	0.545	0.62806	1.77435	1.39877	3.51811	2.57291	2.03341
9980.04	8.79347	8.41245	7.86347	7.19121	6.10957	5.24578	5.39655	5.62741	8.87341
19960.1	16.8174	17.1167	17.734	18.5631	17.8267	20.0073	18.8158	17.6366	16.7825
29940.1	24.5026	24.4129	24.0047	24.7533	24.3928	24.6016	18.1294	16.7751	24.2727
39920.2	26.6836	27.0028	27.6244	25.1794	24.6384	23.1468	25.6242	15.3778	26.7424
49900.2	44.1283	44.0259	41.7942	40.6144	49.4324	41.4056	40.4194	26.0343	44.173
59880.2	63.0442	63.6349	62.7037	56.706	49.0951	51.6901	43.3012	32.7141	63.4015
69860.3	84.8982	86.1151	82.7814	70.1924	53.5574	79.3607	55.4067	30.6368	85.3661
79840.3	105.113	104.723	105.831	97.5286	62.7573	77.9272	58.6227	17.7724	104.402
89820.4	110.303	109.963	106.603	104.341	60.5347	57.4339	37.8597	2.6115	110.048
99800.4	110.942	112.59	96.8481	93.2383	58.5457	44.5229	12.4316	4.32225	108.684
109780	110.848	109.262	100.742	76.3582	64.9448	28.6286	5.76101	2.88864	110.596
119760	105.074	106.098	94.4305	54.8079	53.5707	17.2858	3.59557	0.08258	105.699
129741	96.103	89.2853	84.2603	52.7028	21.7054	8.66286	0.18449	0.50534	95.8823
139721	87.8951	84.4524	86.3183	43.9161	24.7486	3.47797	0.61629	0.37119	87.625
149701	71.8697	71.8221	50.0307	39.869	12.7194	2.76483	0.22824	0.62059	71.7761
159681	58.2555	54.3712	46.0798	20.4205	5.57018	1.49578	0.29794	0.44866	57.5706
169661	43.1867	40.3361	34.7704	10.3759	5.40235	0.86919	0.13642	0.39054	42.9266
179641	28.2378	27.0787	21.8731	6.21015	1.10298	0.8014	0.08756	0.36237	27.5938
189621	13.0838	10.9589	9.17467	2.74811	1.88872	0.35149	0.04525	0.29831	13.4898
199601	1.95657	2.40976	2.51163	0.27641	0.75637	0.52103	0.03209	0.24933	1.88294
209581	8.04083	6.25877	4.7251	0.12052	0.8189	0.4549	0.03515	0.22037	7.87774
219561	14.4478	12.9548	5.59756	0.86725	0.57049	0.33294	0.03062	0.19538	14.5229
229541	18.4136	17.0969	7.65889	0.75841	0.13951	0.28838	0.03264	0.17677	18.8003
239521	19.6873	16.5499	6.85187	1.30061	0.5481	0.26467	0.02822	0.16215	20.2698
249501	19.3375	15.8822	4.11444	0.23081	0.49876	0.33202	0.025	0.15069	19.4968
259481	17.5998	14.4246	2.80931	0.48155	0.32828	0.32129	0.01988	0.14123	17.2665
269461	12.9471	12.5167	2.24729	0.63115	0.34914	0.28291	0.01489	0.13332	13.432
279441	9.89842	6.61189	1.66508	0.37924	0.2964	0.26783	0.01303	0.1265	9.22446
289421	4.42959	2.66912	0.68066	0.31702	0.30192	0.26823	0.01317	0.12051	4.58425
299401	0.5199	0.52798	0.52212	0.25413	0.25919	0.26295	0.01354	0.11499	0.46708
309381	3.37321	2.11259	0.27988	0.31616	0.25893	0.25214	0.01344	0.10944	3.40181
319361	5.7123	2.93423	0.48042	0.16815	0.23847	0.24212	0.01245	0.10367	6.13524
329341	7.53064	2.86901	0.17391	0.13886	0.20883	0.23854	0.01172	0.09815	7.97925
339321	8.21597	3.35231	0.48232	0.12976	0.18001	0.23611	0.01313	0.09358	8.65429
349301	8.10289	3.2919	0.27028	0.17967	0.16715	0.23096	0.0156	0.08995	8.48294
359281	7.37921	2.42517	0.338	0.18663	0.15906	0.2254	0.01701	0.0867	7.55362
369261	6.0026	2.38901	0.25664	0.18259	0.15202	0.22097	0.01694	0.08345	5.95007
379242	3.97392	1.50857	0.28853	0.17888	0.1455	0.21593	0.01612	0.08035	4.13618
389222	2.13161	1.10865	0.25434	0.16476	0.13829	0.21011	0.0153	0.0776	2.12594
399202	0.28648	0.09811	0.25028	0.15106	0.1307	0.20395	0.01482	0.07525	0.34394
409182	1.22438	0.23339	0.24516	0.1488	0.12371	0.19776	0.01463	0.0732	1.3708
419162	2.24226	0.75897	0.23811	0.1452	0.11729	0.19147	0.0145	0.07127	2.50724
429142	2.88722	0.54304	0.20273	0.15058	0.11129	0.18583	0.01438	0.06935	3.36236
439122	3.18136	0.81382	0.23329	0.14273	0.10555	0.18181	0.01445	0.06747	3.60628
449102	3.02602	0.47753	0.20066	0.1317	0.10092	0.17846	0.01472	0.06568	3.58852
459082	2.68082	0.63663	0.2217	0.12593	0.09696	0.17519	0.01496	0.06398	3.12513
469062	2.12701	0.19464	0.2222	0.12696	0.09319	0.17196	0.01491	0.06236	2.5438
479042	1.34746	0.35406	0.19817	0.12127	0.0897	0.1687	0.01456	0.06081	1.71399
489022	0.87197	0.03036	0.18874	0.11907	0.08601	0.16547	0.01408	0.05933	0.96356
499002	0.11875	0.16043	0.18272	0.11777	0.08233	0.16232	0.0137	0.05792	0.17732
