# Supplementary material for: Pore-Scale Modeling of Pore Structure Effects on P-Wave Scattering Attenuation in Dry Rocks
Source: PLoS One. 2015 May 11;10(5):e0126941. doi: 10.1371/journal.pone.0126941 (PMC4427103; doi:10.1371/journal.pone.0126941)
Supplement: S3 Table — (XLSX) [file pone.0126941.s003.xlsx]

## Sheet: Sheet1
f=0.03MHz					f=0.1MHz
d	alpha-modeled	wavelength/d	alpha-fitted		d	alpha-modeled	wavelength/d	alpha-fitted
0.1	1.70366	214.016	0.04944		0.1	0.88595	63.5519	0.19167
0.2	1.97766	105.207	0.39551		0.2	3.9384	31.2986	1.53336
0.3	3.2618	66.7661	1.33485		0.3	12.0617	23.7165	5.17509
0.4	5.55706	48.5196	3.1641		0.4	25.5956	16.2489	12.2669
0.5	9.0443	36.0195	6.17988		0.5	39.3742	12.9745	23.9587
0.6	9.83814	28.3806	10.6788		0.6	49.5972	11.6866	41.4007
0.7	15.9359	22.2085	16.9576		0.7	67.6885	9.31188	65.7428
0.8	25.2242	18.083	25.3128		0.8	87.5419	9.65616	98.135
