# Supplementary material for: Pore-Scale Modeling of Pore Structure Effects on P-Wave Scattering Attenuation in Dry Rocks
Source: PLoS One. 2015 May 11;10(5):e0126941. doi: 10.1371/journal.pone.0126941 (PMC4427103; doi:10.1371/journal.pone.0126941)
Supplement: S4 Table — (XLSX) [file pone.0126941.s004.xlsx]

## Sheet: Waveform at 0.1MHz
t	ref	n100	n300	n600	n700	n900	n1100	n1300	n1500
0	0	0	0	0	0	0	0	0	0
2e-07	-5.04644e-59	0	0	0	0	0	0	0	0
4e-07	-7.49933e-58	0	0	0	0	0	0	0	0
6e-07	-2.28234e-56	0	0	0	0	0	0	0	0
8e-07	1.19701e-54	0	0	0	0	0	0	0	0
1e-06	-1.95082e-53	0	0	0	0	0	0	0	0
1.2e-06	1.91722e-52	0	0	0	0	0	0	0	0
1.4e-06	-1.35237e-51	0	0	0	0	0	0	0	0
1.6e-06	7.29053e-51	0	0	0	0	0	0	0	0
1.8e-06	-3.02648e-50	0	0	0	0	0	0	0	0
2e-06	9.34147e-50	0	0	0	0	0	0	0	0
2.2e-06	-1.91847e-49	0	0	0	0	0	0	0	0
2.4e-06	1.48815e-49	0	0	0	0	0	0	0	0
2.6e-06	5.17951e-49	0	0	0	0	0	0	0	0
2.8e-06	-2.08148e-48	0	0	0	0	0	0	0	0
3e-06	3.13806e-48	0	0	0	0	0	0	0	0
3.2e-06	-1.51755e-48	0	0	0	0	0	0	0	0
3.4e-06	1.44804e-48	0	0	0	0	0	0	0	0
3.6e-06	-6.73257e-48	0	0	0	0	0	0	0	0
3.8e-06	-2.47703e-47	0	0	0	0	0	0	0	0
4e-06	9.23267e-47	0	0	0	0	0	0	0	0
4.2e-06	2.50493e-46	0	0	0	0	0	0	0	0
4.4e-06	-1.05834e-45	0	0	0	0	0	0	0	0
4.6e-06	-1.39993e-45	0	0	0	0	0	0	0	0
4.8e-06	7.17519e-45	0	0	0	0	0	0	0	0
5e-06	1.48364e-44	0	0	0	0	0	0	0	0
5.2e-06	-6.81994e-44	0	0	0	0	0	0	0	0
5.4e-06	-7.55424e-44	0	0	0	0	0	0	0	0
5.6e-06	4.97232e-43	0	0	0	0	0	0	0	0
5.8e-06	1.35173e-43	0	0	0	0	0	0	0	0
6e-06	-2.51964e-42	0	0	0	0	0	0	0	0
6.2e-06	7.57649e-43	0	0	0	0	0	0	0	0
6.4e-06	8.65478e-42	0	0	0	0	0	0	0	0
6.6e-06	-1.04214e-41	0	0	0	0	0	0	0	0
6.8e-06	-4.54561e-42	0	0	0	0	0	0	0	0
7e-06	8.05583e-41	0	0	0	0	0	0	0	0
7.2e-06	-2.38497e-40	0	0	0	0	0	0	0	0
7.4e-06	-4.75675e-40	0	0	0	0	0	0	0	0
7.6e-06	2.43295e-39	0	0	0	0	0	0	0	0
7.8e-06	2.13403e-39	0	0	0	0	0	0	0	0
8e-06	-1.51368e-38	0	0	0	0	0	0	0	0
8.2e-06	-5.00775e-39	0	0	0	0	0	0	0	0
8.4e-06	6.20621e-38	0	0	0	0	0	0	0	0
8.6e-06	-3.80073e-38	0	0	0	0	0	0	0	0
8.8e-06	-7.99544e-38	0	0	0	0	0	0	0	0
9e-06	7.75684e-37	0	0	0	0	0	0	0	0
9.2e-06	-1.3609e-36	0	0	0	0	0	0	0	0
9.4e-06	-8.61638e-36	0	0	0	0	0	0	0	0
9.6e-06	1.61265e-35	0	0	0	0	0	0	0	0
9.8e-06	7.62329e-35	0	0	0	0	0	0	0	0
1e-05	-1.12529e-34	0	0	0	0	0	0	0	0
1.02e-05	-5.79245e-34	0	0	0	0	0	0	0	0
1.04e-05	5.6655e-34	0	0	0	0	0	0	0	0
1.06e-05	3.88024e-33	0	0	0	0	0	0	0	0
1.08e-05	-1.84912e-33	0	0	0	0	0	0	0	0
1.1e-05	-2.31631e-32	0	0	0	0	0	0	0	0
1.12e-05	-3.17872e-34	0	0	0	0	0	0	0	0
1.14e-05	1.23547e-31	0	0	0	0	0	0	0	0
1.16e-05	6.30713e-32	0	0	0	0	0	0	0	0
1.18e-05	-5.86057e-31	0	0	0	0	0	0	0	0
1.2e-05	-6.18729e-31	0	0	0	0	0	0	0	0
1.22e-05	2.43424e-30	0	0	0	0	0	0	0	0
1.24e-05	4.2252e-30	0	0	0	0	0	0	0	0
1.26e-05	-8.51256e-30	0	0	0	0	0	0	0	0
1.28e-05	-2.36133e-29	0	0	0	0	0	0	0	0
1.3e-05	2.23037e-29	0	0	0	0	0	0	0	0
1.32e-05	1.13145e-28	0	0	0	0	0	0	0	0
1.34e-05	-2.05754e-29	0	0	0	0	0	0	0	0
1.36e-05	-4.70355e-28	0	0	0	0	0	0	0	0
1.38e-05	-2.26275e-28	0	0	0	0	0	0	0	0
1.4e-05	1.67877e-27	0	0	0	0	0	0	0	0
1.42e-05	2.00043e-27	0	0	0	0	0	0	0	0
1.44e-05	-4.9233e-27	0	0	0	0	0	0	0	0
1.46e-05	-1.08124e-26	0	0	0	0	0	0	0	0
1.48e-05	1.01934e-26	0	0	0	0	0	0	0	0
1.5e-05	4.58642e-26	0	0	0	0	0	0	0	0
1.52e-05	-2.40239e-27	0	0	0	0	0	0	0	0
1.54e-05	-1.60041e-25	0	0	0	0	0	0	0	0
1.56e-05	-1.11064e-25	0	0	0	0	0	0	0	0
1.58e-05	4.51321e-25	0	0	0	0	0	0	0	0
1.6e-05	7.09194e-25	0	0	0	0	0	0	0	0
1.62e-05	-9.16835e-25	0	0	0	0	0	0	0	0
1.64e-05	-2.97504e-24	0	0	0	0	0	0	0	0
1.66e-05	5.48811e-25	0	0	0	0	0	0	0	0
1.68e-05	9.64109e-24	0	0	0	0	0	0	0	0
1.7e-05	6.01376e-24	0	0	0	0	0	0	0	0
1.72e-05	-2.41128e-23	0	0	0	0	0	0	0	0
1.74e-05	-3.72999e-23	0	0	0	0	0	0	0	0
1.76e-05	3.98322e-23	0	0	0	0	0	0	0	0
1.78e-05	1.3968e-22	0	0	0	0	0	0	0	0
1.8e-05	2.73967e-24	0	0	0	0	0	0	0	0
1.82e-05	-3.86413e-22	0	0	0	0	0	0	0	0
1.84e-05	-3.29963e-22	0	0	0	0	0	0	0	0
1.86e-05	7.66031e-22	0	0	0	0	0	0	0	0
1.88e-05	1.52202e-21	0	0	0	0	0	0	0	0
1.9e-05	-7.1645e-22	0	0	0	0	0	0	0	0
1.92e-05	-4.52763e-21	0	0	0	0	0	0	0	0
1.94e-05	-2.04087e-21	0	0	0	0	0	0	0	0
1.96e-05	9.54882e-21	0	0	0	0	0	0	0	0
1.98e-05	1.31842e-20	0	0	0	0	0	0	0	0
2e-05	-1.17348e-20	0	0	0	0	0	0	0	0
2.02e-05	-4.13664e-20	0	0	0	0	0	0	0	0
2.04e-05	-8.18878e-21	0	0	0	0	0	0	0	0
2.06e-05	8.7755e-20	0	0	0	0	0	0	0	0
2.08e-05	9.38174e-20	0	0	0	0	0	0	0	0
2.1e-05	-1.13328e-19	0	0	0	0	0	0	0	0
2.12e-05	-3.00157e-19	0	0	0	0	0	0	0	0
2.14e-05	-1.53858e-20	0	0	0	0	0	0	0	0
2.16e-05	6.10377e-19	0	0	0	0	0	0	0	0
2.18e-05	5.45373e-19	0	0	0	0	0	0	0	0
2.2e-05	-7.53997e-19	0	0	0	0	0	0	0	0
2.22e-05	-1.67412e-18	0	0	0	0	0	0	0	0
2.24e-05	5.31737e-20	0	0	0	0	0	0	0	0
2.26e-05	3.07804e-18	0	0	0	0	0	0	0	0
2.28e-05	2.28698e-18	0	0	0	0	0	0	0	0
2.3e-05	-3.44886e-18	0	0	0	0	0	0	0	0
2.32e-05	-6.0515e-18	0	0	0	0	0	0	0	0
2.34e-05	1.26016e-18	0	0	0	0	0	0	0	0
2.36e-05	9.03205e-18	0	0	0	0	0	0	0	0
2.38e-05	2.04543e-18	0	0	0	0	0	0	0	0
2.4e-05	-1.01692e-17	0	0	0	0	0	0	0	0
2.42e-05	2.51195e-19	0	0	0	0	0	0	0	0
2.44e-05	2.0962e-17	0	0	0	0	0	0	0	0
2.46e-05	-8.04064e-18	0	0	0	0	0	0	0	0
2.48e-05	-7.50974e-17	0	0	0	0	0	0	0	0
2.5e-05	-2.83067e-17	0	0	0	0	0	0	0	0
2.52e-05	1.91432e-16	0	0	0	0	0	0	0	0
2.54e-05	2.5482e-16	0	0	0	0	0	0	0	0
2.56e-05	-2.29343e-16	0	0	0	0	0	0	0	0
2.58e-05	-8.25925e-16	0	0	0	0	0	0	0	0
2.6e-05	-3.03125e-16	0	0	0	0	0	0	0	0
2.62e-05	1.47996e-15	0	0	0	0	0	0	0	0
2.64e-05	2.11248e-15	0	0	0	0	0	0	0	0
2.66e-05	-8.30637e-16	0	0	0	0	0	0	0	0
2.68e-05	-4.88457e-15	0	0	0	0	0	0	0	0
2.7e-05	-3.30372e-15	0	0	0	0	0	0	0	0
2.72e-05	5.65657e-15	0	0	0	0	0	0	0	0
2.74e-05	1.20065e-14	0	0	0	0	0	0	0	0
2.76e-05	3.74737e-15	0	0	0	0	0	0	0	0
2.78e-05	-1.41438e-14	0	0	0	0	0	0	0	0
2.8e-05	-1.78134e-14	0	0	0	0	0	0	0	0
2.82e-05	1.09137e-14	0	0	0	0	0	0	0	0
2.84e-05	6.08445e-14	0	0	0	0	0	0	0	0
2.86e-05	9.94636e-14	0	0	0	0	0	0	0	0
2.88e-05	1.11138e-13	0	0	0	0	0	0	0	0
2.9e-05	1.49073e-13	0	0	0	0	0	0	0	0
2.92e-05	3.85657e-13	0	0	0	0	0	0	0	0
2.94e-05	1.10718e-12	0	0	0	0	0	0	0	0
2.96e-05	2.6109e-12	0	0	0	0	0	0	0	0
2.98e-05	5.22556e-12	0	0	0	0	0	0	0	0
3e-05	9.9862e-12	0	0	0	0	0	0	0	0
3.02e-05	2.01488e-11	0	0	0	0	0	0	0	0
3.04e-05	4.27988e-11	0	0	0	0	0	0	0	0
3.06e-05	9.01708e-11	0	0	0	0	0	0	0	0
3.08e-05	1.83516e-10	0	0	0	0	0	0	0	0
3.1e-05	3.65875e-10	0	0	0	0	0	0	0	0
3.12e-05	7.29169e-10	0	0	0	0	0	0	0	0
3.14e-05	1.45799e-09	0	0	0	0	0	0	0	0
3.16e-05	2.90105e-09	0	0	0	0	0	0	0	0
3.18e-05	5.71133e-09	0	0	0	0	0	0	0	0
3.2e-05	1.11363e-08	0	0	0	0	0	0	0	0
3.22e-05	2.15737e-08	0	0	0	0	0	0	0	0
3.24e-05	4.15636e-08	0	0	0	0	0	0	0	0
3.26e-05	7.95465e-08	0	0	0	0	0	0	0	0
3.28e-05	1.51066e-07	0	0	0	0	0	0	0	0
3.3e-05	2.8464e-07	0	0	0	0	0	0	0	0
3.32e-05	5.323e-07	0	0	0	0	0	0	0	0
3.34e-05	9.88098e-07	0	0	0	0	0	0	0	0
3.36e-05	1.82023e-06	0	0	0	0	0	0	0	0
3.38e-05	3.32659e-06	0	0	0	0	0	0	0	0
3.4e-05	6.03022e-06	0	0	0	0	0	0	0	0
3.42e-05	1.08413e-05	0	0	0	0	0	0	0	0
3.44e-05	1.9328e-05	0	0	0	0	0	0	0	0
3.46e-05	3.41645e-05	0	0	0	0	0	0	0	0
3.48e-05	5.98619e-05	1e-05	0	0	0	0	0	0	0
3.5e-05	0.000103948	2e-05	0	0	0	0	0	0	0
3.52e-05	0.000178848	3e-05	0	0	0	0	0	0	0
3.54e-05	0.000304824	6e-05	0	0	0	0	0	0	0
3.56e-05	0.00051453	0.0001	1e-05	0	0	0	0	0	0
3.58e-05	0.000859915	0.00019	1e-05	0	0	0	0	0	0
3.6e-05	0.00142	0.00033	2e-05	0	0	0	0	0	0
3.62e-05	0.00233	0.00056	4e-05	0	0	0	0	0	0
3.64e-05	0.00377	0.00096	6e-05	0	0	0	0	0	0
3.66e-05	0.00604	0.00161	0.00011	1e-05	0	0	0	0	0
3.68e-05	0.00956	0.00267	0.00019	1e-05	0	0	0	0	0
3.7e-05	0.01495	0.00436	0.00032	3e-05	0	0	0	0	0
3.72e-05	0.02311	0.00701	0.00054	4e-05	0	0	0	0	0
3.74e-05	0.03526	0.01111	0.0009	8e-05	0	0	0	0	0
3.76e-05	0.05308	0.01735	0.00146	0.00013	1e-05	0	0	0	0
3.78e-05	0.07884	0.02669	0.00234	0.00021	1e-05	0	0	0	0
3.8e-05	0.11544	0.0404	0.00371	0.00035	2e-05	0	0	0	0
3.82e-05	0.16655	0.0602	0.0058	0.00057	3e-05	0	0	0	0
3.84e-05	0.23662	0.08827	0.00894	0.00091	5e-05	1e-05	0	0	0
3.86e-05	0.33078	0.12729	0.01357	0.00144	8e-05	1e-05	0	0	0
3.88e-05	0.45471	0.18052	0.0203	0.00225	0.00013	1e-05	0	0	0
3.9e-05	0.61417	0.25165	0.02995	0.00347	0.00022	2e-05	0	0	0
3.92e-05	0.81438	0.34473	0.04353	0.00527	0.00034	4e-05	0	0	0
3.94e-05	1.05913	0.46388	0.06233	0.0079	0.00054	6e-05	0	0	0
3.96e-05	1.34963	0.61292	0.08793	0.0117	0.00084	0.0001	0	0	0
3.98e-05	1.68325	0.79488	0.12217	0.01709	0.0013	0.00017	1e-05	0	0
4e-05	2.05216	1.01133	0.16718	0.02463	0.00197	0.00026	1e-05	0	0
4.02e-05	2.44235	1.26177	0.22527	0.03504	0.00297	0.0004	2e-05	0	0
4.04e-05	2.83312	1.5429	0.29884	0.04918	0.0044	0.00062	3e-05	1e-05	0
4.06e-05	3.19745	1.84808	0.39027	0.0681	0.00646	0.00094	4e-05	1e-05	0
4.08e-05	3.50357	2.16697	0.50163	0.09304	0.00936	0.00142	6e-05	2e-05	0
4.1e-05	3.71783	2.48556	0.63454	0.1254	0.01341	0.00211	0.0001	2e-05	0
4.12e-05	3.80884	2.78662	0.7898	0.16673	0.01898	0.0031	0.00015	4e-05	0
4.14e-05	3.75234	3.05059	0.96716	0.21869	0.02654	0.00451	0.00023	6e-05	0
4.16e-05	3.53615	3.25702	1.16501	0.28295	0.03668	0.00649	0.00035	9e-05	0
4.18e-05	3.1641	3.38635	1.38023	0.36111	0.05009	0.00924	0.00053	0.00014	0
4.2e-05	2.65741	3.42189	1.60797	0.45459	0.06757	0.01301	0.00078	0.00022	0
4.22e-05	2.05286	3.35169	1.84174	0.56446	0.09008	0.01811	0.00115	0.00032	0
4.24e-05	1.39694	3.17015	2.07344	0.69129	0.11866	0.02495	0.00166	0.00048	1e-05
4.26e-05	0.73709	2.87886	2.29369	0.83501	0.15444	0.03399	0.00239	0.00071	1e-05
4.28e-05	0.11199	2.4867	2.49223	0.99473	0.19861	0.04581	0.0034	0.00103	2e-05
4.3e-05	-0.45609	2.00893	2.65842	1.16863	0.25236	0.06108	0.00479	0.00149	3e-05
4.32e-05	-0.9642	1.46542	2.78186	1.35386	0.31684	0.08055	0.00668	0.00213	5e-05
4.34e-05	-1.42548	0.8784	2.85298	1.54648	0.39305	0.10509	0.00922	0.00302	7e-05
4.36e-05	-1.8607	0.27001	2.86369	1.74149	0.48174	0.13563	0.01261	0.00423	0.0001
4.38e-05	-2.28765	-0.33974	2.80784	1.9329	0.58337	0.17317	0.01708	0.00588	0.00016
4.4e-05	-2.71239	-0.93437	2.68165	2.11389	0.69795	0.21872	0.0229	0.00809	0.00023
4.42e-05	-3.12569	-1.50126	2.48396	2.27699	0.82497	0.2733	0.03042	0.01103	0.00034
4.44e-05	-3.50609	-2.03116	2.21634	2.41438	0.96326	0.33783	0.04001	0.01489	0.00049
4.46e-05	-3.82785	-2.51714	1.88298	2.51819	1.11098	0.41312	0.05213	0.01993	0.00071
4.48e-05	-4.07018	-2.9534	1.49052	2.58087	1.26555	0.49975	0.06728	0.02643	0.00102
4.5e-05	-4.22345	-3.33441	1.04772	2.59553	1.42359	0.59805	0.08602	0.03473	0.00144
4.52e-05	-4.28998	-3.65469	0.56499	2.55634	1.58103	0.70796	0.10893	0.04522	0.00203
4.54e-05	-4.27974	-3.90917	0.054	2.45882	1.73307	0.82897	0.13667	0.05834	0.00282
4.56e-05	-4.20361	-4.09395	-0.47289	2.30017	1.8744	0.96007	0.16986	0.07459	0.0039
4.58e-05	-4.06821	-4.20705	-1.00304	2.07952	1.99925	1.09966	0.20917	0.09451	0.00534
4.6e-05	-3.87452	-4.24879	-1.52401	1.79804	2.10167	1.24553	0.25519	0.11867	0.00725
4.62e-05	-3.62043	-4.22157	-2.02395	1.45903	2.1757	1.39484	0.30846	0.14767	0.00976
4.64e-05	-3.30514	-4.12917	-2.49187	1.06789	2.21563	1.54409	0.36942	0.18214	0.01302
4.66e-05	-2.93243	-3.97586	-2.91793	0.63198	2.2163	1.68923	0.43838	0.22265	0.01724
4.68e-05	-2.51104	-3.76569	-3.2936	0.1604	2.17331	1.82566	0.51543	0.26976	0.02262
4.7e-05	-2.05242	-3.5022	-3.61168	-0.33633	2.08329	1.94842	0.60046	0.32394	0.02945
4.72e-05	-1.56762	-3.18863	-3.86643	-0.84663	1.94414	2.05223	0.69307	0.38557	0.03801
4.74e-05	-1.06549	-2.82859	-4.0535	-1.35826	1.75518	2.13175	0.79257	0.45488	0.04865
4.76e-05	-0.55313	-2.42663	-4.16991	-1.8588	1.51732	2.18173	0.89792	0.53188	0.06176
4.78e-05	-0.03804	-1.98868	-4.21409	-2.33603	1.23309	2.19722	1.00772	0.6164	0.07776
4.8e-05	0.46987	-1.52211	-4.18581	-2.77835	0.90666	2.17381	1.12018	0.70798	0.09709
4.82e-05	0.95767	-1.03545	-4.08619	-3.17513	0.54377	2.10783	1.23316	0.80587	0.12023
4.84e-05	1.41063	-0.53817	-3.91778	-3.51705	0.15159	1.99657	1.34413	0.90898	0.14767
4.86e-05	1.81425	-0.04039	-3.68447	-3.79628	-0.26154	1.83845	1.45026	1.01591	0.17989
4.88e-05	2.15595	0.44707	-3.39152	-4.00672	-0.68632	1.6332	1.54841	1.12485	0.21733
4.9e-05	2.42526	0.91263	-3.04547	-4.14403	-1.11282	1.38195	1.63523	1.2337	0.26041
4.92e-05	2.61303	1.34406	-2.65404	-4.20577	-1.53086	1.0873	1.7072	1.33997	0.30947
4.94e-05	2.7105	1.72881	-2.2259	-4.19131	-1.93033	0.75332	1.76078	1.4409	0.36473
4.96e-05	2.70978	2.05476	-1.77056	-4.10181	-2.30157	0.38549	1.79248	1.53346	0.4263
4.98e-05	2.60591	2.31117	-1.298	-3.94011	-2.63566	-0.00939	1.79897	1.61442	0.49412
5e-05	2.40005	2.4896	-0.81855	-3.71059	-2.92475	-0.42343	1.77722	1.68045	0.56794
5.02e-05	2.10233	2.58467	-0.34257	-3.41905	-3.16226	-0.84782	1.72464	1.72818	0.64726
5.04e-05	1.73301	2.59454	0.11975	-3.07248	-3.34307	-1.27314	1.63915	1.75434	0.73136
5.06e-05	1.32132	2.52117	0.55855	-2.6789	-3.46363	-1.68965	1.51939	1.75582	0.81924
5.08e-05	0.90236	2.37053	0.96456	-2.24719	-3.52198	-2.08763	1.36475	1.72984	0.9096
5.1e-05	0.51293	2.15278	1.32927	-1.78686	-3.51777	-2.45766	1.17548	1.67404	1.00085
5.12e-05	0.18697	1.8823	1.64515	-1.30785	-3.45216	-2.79099	0.95279	1.58662	1.09114
5.14e-05	-0.04895	1.57721	1.90595	-0.82041	-3.32776	-3.07976	0.69887	1.46642	1.17832
5.16e-05	-0.18	1.25826	2.10694	-0.3348	-3.14842	-3.31731	0.41689	1.31303	1.25998
5.18e-05	-0.20662	0.94694	2.24519	0.13881	-2.91912	-3.49833	0.11101	1.12687	1.33355
5.2e-05	-0.1461	0.66309	2.31977	0.5906	-2.64581	-3.619	-0.21372	0.90926	1.39626
5.22e-05	-0.03058	0.42239	2.33195	1.01129	-2.33518	-3.6771	-0.55143	0.66244	1.44529
5.24e-05	0.09903	0.23448	2.28518	1.39236	-1.99453	-3.67204	-0.89556	0.38954	1.47779
5.26e-05	0.20244	0.10207	2.18507	1.72629	-1.63157	-3.60478	-1.23905	0.09461	1.491
5.28e-05	0.25025	0.02125	2.03914	2.00677	-1.25429	-3.47781	-1.57453	-0.21749	1.48232
5.3e-05	0.23159	-0.0171	1.8564	2.22893	-0.87076	-3.29497	-1.89451	-0.5412	1.44945
5.32e-05	0.15609	-0.02529	1.64692	2.38951	-0.48901	-3.06135	-2.19164	-0.87035	1.39044
5.34e-05	0.04927	-0.01648	1.42112	2.48703	-0.11684	-2.78305	-2.45891	-1.19835	1.30386
5.36e-05	-0.05739	-0.00259	1.18923	2.52189	0.23828	-2.46701	-2.68991	-1.51836	1.18885
5.38e-05	-0.13775	0.00716	0.9606	2.49637	0.56942	-2.12078	-2.87901	-1.82348	1.04519
5.4e-05	-0.17937	0.00707	0.7432	2.41456	0.8703	-1.75232	-3.02156	-2.107	0.87346
5.42e-05	-0.18589	-0.0052	0.54326	2.28226	1.13546	-1.36976	-3.11404	-2.36254	0.67499
5.44e-05	-0.17285	-0.02932	0.36504	2.10667	1.36039	-0.98125	-3.15414	-2.58431	0.45196
5.46e-05	-0.15946	-0.06352	0.21088	1.89614	1.5417	-0.59472	-3.1409	-2.76724	0.2074
5.48e-05	-0.16011	-0.10564	0.08132	1.65976	1.67716	-0.21773	-3.07466	-2.90717	-0.05489
5.5e-05	-0.17932	-0.15386	-0.02458	1.40698	1.76587	0.14269	-2.95708	-3.00096	-0.33033
5.52e-05	-0.21178	-0.20675	-0.10885	1.14714	1.80823	0.48015	-2.79107	-3.04659	-0.61369
5.54e-05	-0.24693	-0.26292	-0.17423	0.88913	1.80599	0.78903	-2.5807	-3.0432	-0.89924
5.56e-05	-0.275	-0.32037	-0.22377	0.641	1.76219	1.06459	-2.33103	-2.99111	-1.18082
5.58e-05	-0.29157	-0.3762	-0.26055	0.40965	1.68105	1.30298	-2.04801	-2.89178	-1.45211
5.6e-05	-0.29841	-0.42672	-0.28736	0.20062	1.56781	1.50137	-1.73823	-2.74777	-1.70677
5.62e-05	-0.30094	-0.46811	-0.30663	0.01797	1.42851	1.65791	-1.40881	-2.56265	-1.93865
5.64e-05	-0.30419	-0.49732	-0.32024	-0.13578	1.26975	1.77179	-1.06713	-2.34085	-2.14203
5.66e-05	-0.30997	-0.5128	-0.3296	-0.25959	1.09839	1.84322	-0.72066	-2.08756	-2.31177
5.68e-05	-0.31652	-0.5149	-0.33565	-0.35382	0.92128	1.87336	-0.3768	-1.80855	-2.44354
5.7e-05	-0.32053	-0.5057	-0.33896	-0.42004	0.7449	1.86434	-0.04265	-1.51004	-2.53395
5.72e-05	-0.31982	-0.48843	-0.33983	-0.46083	0.57517	1.81911	0.27512	-1.19848	-2.58066
5.74e-05	-0.31474	-0.46664	-0.33843	-0.47955	0.41716	1.7414	0.57043	-0.88046	-2.58251
5.76e-05	-0.30764	-0.44337	-0.33486	-0.48007	0.2749	1.63559	0.83793	-0.56246	-2.53954
5.78e-05	-0.30094	-0.42069	-0.32923	-0.46656	0.15135	1.50652	1.07309	-0.25078	-2.45298
5.8e-05	-0.29533	-0.39944	-0.3217	-0.44325	0.04825	1.35943	1.27229	0.04864	-2.3252
5.82e-05	-0.28935	-0.3794	-0.31252	-0.41422	-0.0338	1.19972	1.43287	0.33037	-2.15967
5.84e-05	-0.28064	-0.35963	-0.30196	-0.38326	-0.09525	1.03279	1.55319	0.58957	-1.96079
5.86e-05	-0.26775	-0.33892	-0.29035	-0.35373	-0.13748	0.86391	1.63264	0.82208	-1.73376
5.88e-05	-0.2514	-0.31614	-0.27802	-0.32843	-0.16265	0.69801	1.6716	1.02455	-1.48442
5.9e-05	-0.23413	-0.29052	-0.2653	-0.30957	-0.17342	0.53956	1.67144	1.19446	-1.21901
5.92e-05	-0.21874	-0.26181	-0.2525	-0.29873	-0.17282	0.39243	1.63443	1.33018	-0.94404
5.94e-05	-0.20649	-0.23051	-0.23991	-0.29686	-0.16401	0.25976	1.56367	1.43096	-0.66603
5.96e-05	-0.19629	-0.19795	-0.22785	-0.30428	-0.15006	0.14395	1.46298	1.49695	-0.39135
5.98e-05	-0.18547	-0.16628	-0.21662	-0.32073	-0.13385	0.04654	1.33679	1.52917	-0.12603
6e-05	-0.17155	-0.13817	-0.20655	-0.34544	-0.11788	-0.03174	1.18998	1.52942	0.1244
6.02e-05	-0.1539	-0.11622	-0.19795	-0.37713	-0.10423	-0.09097	1.02775	1.50022	0.35506
6.04e-05	-0.1341	-0.10216	-0.19113	-0.41418	-0.09446	-0.13197	0.85543	1.44473	0.56179
6.06e-05	-0.11493	-0.09628	-0.18633	-0.45464	-0.08963	-0.15625	0.67835	1.36656	0.74128
6.08e-05	-0.09852	-0.09717	-0.18368	-0.49633	-0.09032	-0.16584	0.50166	1.26971	0.89112
6.1e-05	-0.08512	-0.10211	-0.18324	-0.53699	-0.09663	-0.16323	0.3302	1.15834	1.00978
6.12e-05	-0.07305	-0.10785	-0.18491	-0.57433	-0.10831	-0.15118	0.16835	1.03669	1.09667
6.14e-05	-0.05996	-0.11156	-0.18844	-0.60614	-0.12477	-0.1326	0.0199	0.90889	1.15207
6.16e-05	-0.04443	-0.11146	-0.19346	-0.63041	-0.14523	-0.11041	-0.11202	0.77884	1.17709
6.18e-05	-0.02678	-0.10705	-0.19942	-0.64543	-0.16875	-0.08739	-0.225	0.65007	1.17358
6.2e-05	-0.00875	-0.09874	-0.20562	-0.6498	-0.19435	-0.06607	-0.31742	0.52567	1.14408
6.22e-05	0.00764	-0.08728	-0.21121	-0.64256	-0.22105	-0.04866	-0.38841	0.40817	1.09165
6.24e-05	0.02131	-0.07323	-0.2153	-0.62319	-0.24791	-0.03693	-0.43788	0.29956	1.01979
6.26e-05	0.03252	-0.0567	-0.21696	-0.59163	-0.27412	-0.03217	-0.46643	0.20121	0.9323
6.28e-05	0.04241	-0.03739	-0.2154	-0.54831	-0.29897	-0.0352	-0.47529	0.11394	0.83315
6.3e-05	0.05205	-0.0149	-0.21004	-0.49411	-0.32189	-0.04636	-0.46622	0.03803	0.72633
6.32e-05	0.06186	0.01096	-0.20067	-0.43031	-0.34245	-0.06553	-0.44143	-0.02669	0.61576
6.34e-05	0.07146	0.03991	-0.18748	-0.35855	-0.36034	-0.09218	-0.40343	-0.08078	0.5051
6.36e-05	0.08015	0.0712	-0.17108	-0.28078	-0.37538	-0.12545	-0.35495	-0.12511	0.39772
6.38e-05	0.08744	0.10364	-0.15247	-0.19912	-0.38747	-0.16425	-0.29877	-0.16071	0.29655
6.4e-05	0.09328	0.13583	-0.13287	-0.11581	-0.3966	-0.2073	-0.23769	-0.18876	0.20403
6.42e-05	0.09785	0.16632	-0.11354	-0.0331	-0.40281	-0.25324	-0.17438	-0.21042	0.12204
6.44e-05	0.10127	0.19377	-0.0956	0.04686	-0.40617	-0.30072	-0.11131	-0.22682	0.05189
6.46e-05	0.10343	0.21708	-0.07984	0.12207	-0.40678	-0.34843	-0.05074	-0.23899	-0.00568
6.48e-05	0.10408	0.23545	-0.06661	0.19083	-0.40472	-0.3952	0.00541	-0.24782	-0.05053
6.5e-05	0.10313	0.24843	-0.05582	0.25172	-0.40008	-0.44001	0.05552	-0.25401	-0.08301
6.52e-05	0.10086	0.25585	-0.04693	0.30368	-0.39292	-0.48197	0.0983	-0.25812	-0.10396
6.54e-05	0.0978	0.25786	-0.03916	0.34605	-0.38327	-0.52041	0.1328	-0.26056	-0.11461
6.56e-05	0.09442	0.25487	-0.03155	0.37851	-0.37114	-0.55477	0.15839	-0.26157	-0.11646
6.58e-05	0.09078	0.24761	-0.02318	0.40108	-0.3565	-0.58462	0.17475	-0.26131	-0.11126
6.6e-05	0.0865	0.23712	-0.01324	0.41408	-0.33935	-0.60961	0.18184	-0.25987	-0.10083
6.62e-05	0.08099	0.22465	-0.00113	0.41803	-0.31965	-0.62943	0.17986	-0.25728	-0.08702
6.64e-05	0.07393	0.2114	0.0135	0.41366	-0.2974	-0.64378	0.16926	-0.25356	-0.0716
6.66e-05	0.06553	0.19832	0.03078	0.40177	-0.27261	-0.65231	0.15068	-0.24877	-0.05618
6.68e-05	0.05652	0.1858	0.0506	0.38319	-0.24533	-0.65465	0.12491	-0.24297	-0.04217
6.7e-05	0.04778	0.17363	0.07262	0.35876	-0.21567	-0.65038	0.09292	-0.23626	-0.0307
6.72e-05	0.03992	0.16118	0.09634	0.3293	-0.18377	-0.63903	0.05576	-0.2288	-0.0226
6.74e-05	0.03304	0.1476	0.12105	0.29558	-0.14982	-0.62016	0.01458	-0.22079	-0.01842
6.76e-05	0.02675	0.1321	0.1459	0.25835	-0.11406	-0.59333	-0.02942	-0.21245	-0.01838
6.78e-05	0.02054	0.11399	0.16995	0.21839	-0.07675	-0.55823	-0.07502	-0.20403	-0.02243
6.8e-05	0.01412	0.09263	0.19226	0.17651	-0.03819	-0.51467	-0.121	-0.1958	-0.03025
6.82e-05	0.00756	0.06729	0.21197	0.1336	0.00129	-0.46269	-0.16622	-0.18801	-0.04132
6.84e-05	0.00128	0.03714	0.22842	0.0907	0.04134	-0.40258	-0.20959	-0.18093	-0.05493
6.86e-05	-0.00424	0.00154	0.24125	0.04891	0.0816	-0.33493	-0.25012	-0.17477	-0.07027
6.88e-05	-0.00862	-0.03958	0.25043	0.0095	0.12167	-0.26062	-0.28695	-0.16975	-0.08647
6.9e-05	-0.01178	-0.08527	0.25627	-0.02622	0.16115	-0.18087	-0.31939	-0.16606	-0.10263
6.92e-05	-0.01387	-0.13332	0.25932	-0.05692	0.1996	-0.09718	-0.34686	-0.16386	-0.11788
6.94e-05	-0.01523	-0.18035	0.2603	-0.08134	0.23654	-0.0113	-0.36897	-0.16326	-0.13145
6.96e-05	-0.01624	-0.22229	0.25995	-0.09839	0.27147	0.07483	-0.38548	-0.16438	-0.14267
6.98e-05	-0.01725	-0.25506	0.25889	-0.10722	0.30389	0.15917	-0.39629	-0.16729	-0.15101
7e-05	-0.01842	-0.27541	0.25753	-0.10737	0.33324	0.23966	-0.40142	-0.17202	-0.15613
7.02e-05	-0.01968	-0.28153	0.25597	-0.09881	0.35899	0.3143	-0.40101	-0.17856	-0.15786
7.04e-05	-0.0207	-0.27344	0.25401	-0.08197	0.38059	0.38128	-0.39532	-0.18688	-0.15621
7.06e-05	-0.02104	-0.25296	0.25114	-0.05779	0.39755	0.43903	-0.38466	-0.19685	-0.15137
7.08e-05	-0.02037	-0.22333	0.24668	-0.02769	0.40938	0.48632	-0.3694	-0.20831	-0.14373
7.1e-05	-0.01871	-0.18855	0.23984	0.00653	0.41568	0.5223	-0.34997	-0.22101	-0.1338
7.12e-05	-0.01646	-0.15259	0.22984	0.04278	0.41614	0.54653	-0.32682	-0.23461	-0.12223
7.14e-05	-0.01427	-0.11871	0.21602	0.0788	0.41052	0.55903	-0.30043	-0.24869	-0.10976
7.16e-05	-0.01269	-0.08897	0.19791	0.11234	0.39871	0.56022	-0.27129	-0.26276	-0.09718
7.18e-05	-0.01188	-0.06408	0.17523	0.14131	0.38074	0.5509	-0.23991	-0.27621	-0.0853
7.2e-05	-0.01151	-0.04355	0.14799	0.16387	0.35678	0.53222	-0.20679	-0.28839	-0.0749
7.22e-05	-0.01092	-0.02613	0.11642	0.17863	0.32712	0.50555	-0.17243	-0.29859	-0.06672
7.24e-05	-0.00946	-0.0104	0.08101	0.18465	0.29223	0.47244	-0.13731	-0.30608	-0.06137
7.26e-05	-0.00685	0.0048	0.04243	0.18156	0.25273	0.43452	-0.1019	-0.31011	-0.05935
7.28e-05	-0.00322	0.02	0.00154	0.16955	0.20935	0.3934	-0.06664	-0.30999	-0.06099
7.3e-05	0.000964892	0.03504	-0.04071	0.14933	0.16296	0.35061	-0.03193	-0.30507	-0.06646
7.32e-05	0.00528	0.04928	-0.08329	0.12212	0.11451	0.30751	0.00185	-0.29481	-0.07574
7.34e-05	0.00957	0.06192	-0.12515	0.08952	0.06502	0.26526	0.03439	-0.2788	-0.08865
7.36e-05	0.01401	0.07236	-0.16524	0.05343	0.01556	0.22481	0.06544	-0.25679	-0.10481
7.38e-05	0.019	0.08051	-0.20255	0.0159	-0.03282	0.18683	0.09478	-0.22869	-0.12373
7.4e-05	0.0249	0.08684	-0.2361	-0.02099	-0.07907	0.1518	0.12228	-0.19461	-0.14475
7.42e-05	0.0318	0.09241	-0.26498	-0.05525	-0.12221	0.11997	0.14785	-0.15486	-0.16715
7.44e-05	0.03946	0.09857	-0.28838	-0.08515	-0.16134	0.09144	0.17146	-0.10993	-0.19012
7.46e-05	0.04743	0.1068	-0.30561	-0.10927	-0.19565	0.06618	0.19312	-0.06048	-0.21283
7.48e-05	0.0552	0.11834	-0.31616	-0.12661	-0.22442	0.04405	0.2129	-0.00735	-0.23444
7.5e-05	0.06238	0.13386	-0.31972	-0.13666	-0.2471	0.02489	0.23087	0.04853	-0.25415
7.52e-05	0.06878	0.15323	-0.31618	-0.13935	-0.26321	0.00853	0.24714	0.10612	-0.2712
7.54e-05	0.07439	0.1753	-0.30568	-0.13509	-0.27245	-0.00522	0.26179	0.16429	-0.28492
7.56e-05	0.07926	0.1979	-0.2885	-0.12469	-0.27463	-0.0165	0.27491	0.22193	-0.29471
7.58e-05	0.08344	0.21808	-0.26513	-0.10929	-0.26974	-0.02543	0.28655	0.27791	-0.30009
7.6e-05	0.08688	0.23267	-0.23615	-0.09026	-0.25791	-0.03212	0.29672	0.33113	-0.30066
7.62e-05	0.08944	0.23881	-0.20225	-0.06905	-0.23945	-0.03666	0.30536	0.38059	-0.29616
7.64e-05	0.09089	0.2347	-0.16415	-0.0471	-0.21484	-0.03914	0.31237	0.42535	-0.28639
7.66e-05	0.09096	0.21998	-0.12257	-0.02573	-0.18475	-0.03964	0.31759	0.46463	-0.27128
7.68e-05	0.08944	0.19587	-0.07825	-0.006	-0.15003	-0.0383	0.32078	0.49773	-0.25086
7.7e-05	0.08624	0.16493	-0.03192	0.01132	-0.11171	-0.03526	0.32167	0.52414	-0.22525
7.72e-05	0.08145	0.13051	0.01563	0.0258	-0.07096	-0.0307	0.31994	0.54347	-0.19466
7.74e-05	0.07529	0.0961	0.06359	0.03734	-0.0291	-0.02484	0.31527	0.55549	-0.15941
7.76e-05	0.06804	0.0647	0.11101	0.04614	0.01249	-0.01789	0.30736	0.56012	-0.1199
7.78e-05	0.05997	0.03841	0.15683	0.05261	0.05242	-0.0101	0.29594	0.5574	-0.07664
7.8e-05	0.05119	0.01828	0.1999	0.0573	0.0893	-0.00173	0.2808	0.54752	-0.03025
7.82e-05	0.04171	0.00446	0.23896	0.0608	0.12187	0.00698	0.26184	0.53078	0.01859
7.84e-05	0.03149	-0.00361	0.27283	0.06363	0.14904	0.01579	0.23908	0.50758	0.06907
7.86e-05	0.02053	-0.00695	0.30042	0.06616	0.16992	0.0245	0.21266	0.4784	0.12033
7.88e-05	0.00904	-0.00681	0.32094	0.06861	0.18392	0.03289	0.18287	0.44379	0.17142
7.9e-05	-0.00262	-0.00459	0.33396	0.07097	0.19074	0.04079	0.15013	0.40438	0.22135
7.92e-05	-0.01396	-0.00178	0.33949	0.07305	0.1904	0.048	0.11501	0.36081	0.26909
7.94e-05	-0.02453	0.0001	0.33793	0.07451	0.18325	0.05436	0.07818	0.31379	0.31364
7.96e-05	-0.03405	-0.00035	0.32999	0.07494	0.16992	0.05966	0.04039	0.26406	0.35398
7.98e-05	-0.04247	-0.00429	0.31652	0.07394	0.15135	0.0637	0.00249	0.21237	0.38918
8e-05	-0.04988	-0.01245	0.29843	0.07121	0.12868	0.06624	-0.03469	0.15951	0.4184
8.02e-05	-0.05648	-0.02495	0.27645	0.06662	0.10324	0.06704	-0.0703	0.10629	0.4409
8.04e-05	-0.06233	-0.04127	0.25116	0.06023	0.07646	0.06582	-0.10351	0.05355	0.45612
8.06e-05	-0.06736	-0.06024	0.22295	0.05236	0.04982	0.06233	-0.13358	0.00214	0.46365
8.08e-05	-0.0713	-0.08022	0.19208	0.04354	0.0248	0.05633	-0.15983	-0.04709	0.46328
8.1e-05	-0.07385	-0.09931	0.15879	0.03445	0.00277	0.04763	-0.18169	-0.0933	0.455
8.12e-05	-0.07473	-0.11566	0.12336	0.02587	-0.01503	0.03611	-0.19871	-0.13567	0.439
8.14e-05	-0.07385	-0.12775	0.08618	0.01856	-0.02758	0.0218	-0.21054	-0.17342	0.41569
8.16e-05	-0.07128	-0.13463	0.04778	0.01323	-0.03409	0.00484	-0.21697	-0.20586	0.38567
8.18e-05	-0.0673	-0.13607	0.00878	0.01039	-0.03407	-0.01445	-0.2179	-0.23242	0.34969
8.2e-05	-0.06224	-0.13254	-0.03006	0.01039	-0.02732	-0.0356	-0.21335	-0.25263	0.30867
8.22e-05	-0.05638	-0.12511	-0.06799	0.0133	-0.01399	-0.05794	-0.20346	-0.26621	0.26363
8.24e-05	-0.04995	-0.11525	-0.10418	0.01899	0.00547	-0.08065	-0.18849	-0.27306	0.21569
8.26e-05	-0.04304	-0.10447	-0.13783	0.02713	0.03032	-0.10277	-0.1688	-0.27327	0.16601
8.28e-05	-0.03578	-0.09414	-0.16816	0.0372	0.05957	-0.12327	-0.14486	-0.26715	0.11575
8.3e-05	-0.0283	-0.08519	-0.19439	0.04862	0.09201	-0.14107	-0.11725	-0.25523	0.06606
8.32e-05	-0.02086	-0.07804	-0.21582	0.06071	0.12631	-0.15512	-0.08662	-0.23821	0.01801
8.34e-05	-0.01381	-0.07254	-0.2318	0.07283	0.16106	-0.16448	-0.0537	-0.21697	-0.02738
8.36e-05	-0.00754	-0.06811	-0.24183	0.08437	0.19483	-0.16833	-0.01932	-0.19253	-0.06922
8.38e-05	-0.00235	-0.0639	-0.24554	0.09485	0.22627	-0.16608	0.01569	-0.166	-0.10678
8.4e-05	0.0016	-0.05899	-0.2428	0.10388	0.25414	-0.1574	0.05043	-0.13852	-0.13941
8.42e-05	0.00433	-0.05267	-0.2337	0.11124	0.27733	-0.14221	0.08401	-0.1112	-0.16667
8.44e-05	0.00599	-0.04451	-0.21865	0.11685	0.29495	-0.12075	0.11557	-0.08511	-0.18823
8.46e-05	0.00682	-0.03449	-0.19832	0.12074	0.30631	-0.09354	0.14431	-0.06117	-0.20396
8.48e-05	0.00701	-0.02295	-0.17365	0.12305	0.31095	-0.06137	0.16948	-0.04012	-0.21383
8.5e-05	0.00667	-0.01054	-0.14579	0.12395	0.30861	-0.02523	0.19047	-0.02251	-0.21799
8.52e-05	0.00582	0.00198	-0.11602	0.12363	0.29924	0.01369	0.2068	-0.00864	-0.21669
8.54e-05	0.00438	0.01387	-0.0856	0.12223	0.28296	0.0541	0.21813	0.00144	-0.21031
8.56e-05	0.00231	0.02454	-0.05576	0.11983	0.26007	0.09467	0.2243	0.0079	-0.19932
8.58e-05	-0.000354356	0.0337	-0.02755	0.11643	0.23097	0.13409	0.22532	0.01114	-0.18429
8.6e-05	-0.00346	0.04138	-0.00183	0.11193	0.19621	0.17113	0.22138	0.01178	-0.16581
8.62e-05	-0.00672	0.04781	0.02077	0.10621	0.15644	0.20469	0.21283	0.01055	-0.14455
8.64e-05	-0.00985	0.05332	0.0398	0.09909	0.11241	0.23387	0.20016	0.0083	-0.12119
8.66e-05	-0.0126	0.05817	0.05502	0.09041	0.06498	0.25794	0.18398	0.00592	-0.09642
8.68e-05	-0.01486	0.06242	0.06631	0.08003	0.01509	0.27639	0.16499	0.00429	-0.07091
8.7e-05	-0.01667	0.06586	0.07369	0.06785	-0.03617	0.28894	0.14396	0.00422	-0.04531
8.72e-05	-0.01815	0.06813	0.07729	0.05384	-0.08766	0.29546	0.12165	0.00642	-0.02021
8.74e-05	-0.01944	0.06882	0.07733	0.03803	-0.13813	0.29602	0.09884	0.01143	0.00385
8.76e-05	-0.0206	0.06767	0.07416	0.0205	-0.18627	0.2908	0.07624	0.01962	0.02638
8.78e-05	-0.02154	0.06465	0.06823	0.00138	-0.23079	0.28009	0.0545	0.03117	0.04701
8.8e-05	-0.02212	0.05994	0.06013	-0.01916	-0.2704	0.26422	0.0342	0.04605	0.06541
8.82e-05	-0.02217	0.05383	0.05051	-0.0409	-0.30396	0.24359	0.01579	0.06405	0.08137
8.84e-05	-0.02162	0.04655	0.04013	-0.06358	-0.33042	0.21862	-0.00037	0.0848	0.09476
8.86e-05	-0.02052	0.03813	0.02969	-0.08688	-0.349	0.18976	-0.01403	0.10778	0.10552
8.88e-05	-0.01905	0.02834	0.01981	-0.11039	-0.35913	0.1575	-0.02503	0.13235	0.1137
8.9e-05	-0.01747	0.01681	0.01091	-0.13364	-0.36054	0.1224	-0.03333	0.15782	0.11941
8.92e-05	-0.01598	0.00317	0.00319	-0.15607	-0.35328	0.08507	-0.03894	0.18343	0.12281
8.94e-05	-0.01468	-0.01267	-0.00339	-0.17709	-0.33769	0.04625	-0.04195	0.20843	0.12414
8.96e-05	-0.01358	-0.03038	-0.00904	-0.19613	-0.3144	0.00676	-0.04248	0.23208	0.12366
8.98e-05	-0.01256	-0.0491	-0.01405	-0.21261	-0.28432	-0.03247	-0.04073	0.25368	0.12168
9e-05	-0.01149	-0.06759	-0.01872	-0.22606	-0.24855	-0.07041	-0.03688	0.27258	0.1185
9.02e-05	-0.01029	-0.08445	-0.02326	-0.23612	-0.2084	-0.106	-0.03116	0.28819	0.11445
9.04e-05	-0.00896	-0.09846	-0.02783	-0.24256	-0.16525	-0.13815	-0.02377	0.29999	0.10985
9.06e-05	-0.00763	-0.10881	-0.03255	-0.2453	-0.12057	-0.16581	-0.01494	0.30756	0.10499
9.08e-05	-0.00646	-0.11533	-0.03753	-0.24439	-0.0758	-0.18807	-0.00489	0.31053	0.10015
9.1e-05	-0.00563	-0.11838	-0.04295	-0.24001	-0.03234	-0.20415	0.00617	0.30864	0.0956
9.12e-05	-0.00524	-0.11871	-0.04903	-0.23242	0.00854	-0.21351	0.01803	0.30173	0.09156
9.14e-05	-0.00527	-0.11714	-0.05599	-0.22193	0.04572	-0.21587	0.03047	0.28972	0.08822
9.16e-05	-0.00563	-0.11428	-0.06397	-0.2089	0.07827	-0.21124	0.0433	0.27266	0.08574
9.18e-05	-0.00612	-0.11032	-0.07298	-0.19365	0.10551	-0.19993	0.0563	0.25073	0.08427
9.2e-05	-0.00662	-0.10502	-0.08279	-0.17648	0.12698	-0.18254	0.06925	0.22422	0.08391
9.22e-05	-0.00703	-0.09778	-0.09294	-0.15766	0.14247	-0.15993	0.08192	0.19358	0.08471
9.24e-05	-0.00741	-0.08795	-0.10277	-0.13742	0.15199	-0.1332	0.09408	0.15939	0.08674
9.26e-05	-0.00784	-0.07505	-0.11146	-0.116	0.15577	-0.10359	0.10547	0.12235	0.08999
9.28e-05	-0.00844	-0.05901	-0.11809	-0.09363	0.1542	-0.07245	0.11584	0.0833	0.09445
9.3e-05	-0.00924	-0.04034	-0.12173	-0.07061	0.14781	-0.04119	0.1249	0.04316	0.10006
9.32e-05	-0.01013	-0.0201	-0.12154	-0.0473	0.13722	-0.01116	0.1324	0.00294	0.10672
9.34e-05	-0.01094	0.00022	-0.11684	-0.02413	0.12308	0.01633	0.13805	-0.03633	0.11431
9.36e-05	-0.01144	0.01892	-0.10722	-0.00158	0.10608	0.04014	0.14163	-0.07361	0.12264
9.38e-05	-0.01146	0.03441	-0.09261	0.01984	0.08688	0.05931	0.14289	-0.10794	0.1315
9.4e-05	-0.01099	0.04544	-0.07336	0.0396	0.06608	0.07306	0.14166	-0.1384	0.14063
9.42e-05	-0.01012	0.05131	-0.0502	0.05718	0.04429	0.08089	0.1378	-0.16424	0.14971
9.44e-05	-0.00902	0.05199	-0.02424	0.07215	0.02204	0.08254	0.13121	-0.18486	0.15842
9.46e-05	-0.00786	0.04805	0.00316	0.08413	-0.00015	0.07799	0.12186	-0.19986	0.16636
9.48e-05	-0.0067	0.04059	0.03048	0.09284	-0.0218	0.06748	0.10978	-0.20904	0.17316
9.5e-05	-0.00548	0.0311	0.05627	0.09813	-0.04245	0.0515	0.09502	-0.21245	0.1784
9.52e-05	-0.00403	0.02124	0.07918	0.09999	-0.06164	0.03074	0.07771	-0.21032	0.18169
9.54e-05	-0.00219	0.01266	0.09817	0.09855	-0.07894	0.00606	0.05798	-0.20311	0.18266
9.56e-05	0.000164694	0.00686	0.11249	0.0941	-0.09395	-0.02152	0.03601	-0.19144	0.18097
9.58e-05	0.003	0.00497	0.12178	0.08706	-0.10632	-0.0509	0.01199	-0.17608	0.17636
9.6e-05	0.00614	0.00769	0.12598	0.07799	-0.11575	-0.08091	-0.01385	-0.15788	0.16864
9.62e-05	0.00938	0.01519	0.12534	0.06751	-0.12204	-0.1104	-0.0413	-0.13777	0.15773
9.64e-05	0.01248	0.02714	0.12033	0.05628	-0.12507	-0.13823	-0.07006	-0.11666	0.14362
9.66e-05	0.0153	0.04279	0.11153	0.04493	-0.12486	-0.16338	-0.09986	-0.09543	0.12645
9.68e-05	0.01785	0.06104	0.09963	0.03404	-0.12156	-0.18493	-0.13033	-0.07486	0.10646
9.7e-05	0.02019	0.08062	0.08533	0.02407	-0.11541	-0.20212	-0.16108	-0.05565	0.084
9.72e-05	0.02245	0.10016	0.06934	0.01538	-0.10681	-0.21437	-0.19164	-0.03833	0.05953
9.74e-05	0.02468	0.1183	0.05237	0.00823	-0.0962	-0.22129	-0.22146	-0.02327	0.0336
9.76e-05	0.02685	0.13374	0.0351	0.00276	-0.08413	-0.22268	-0.24996	-0.01071	0.00684
9.78e-05	0.02882	0.14533	0.01818	-0.00094	-0.07115	-0.21855	-0.27649	-0.00072	-0.0201
9.8e-05	0.0304	0.15211	0.00218	-0.00286	-0.05782	-0.20909	-0.30035	0.00678	-0.04651
9.82e-05	0.03143	0.15344	-0.01245	-0.00302	-0.04467	-0.19466	-0.32084	0.01194	-0.0717
9.84e-05	0.03182	0.14904	-0.02542	-0.00151	-0.03218	-0.17577	-0.33727	0.01502	-0.09504
9.86e-05	0.0316	0.13903	-0.03661	0.00153	-0.02076	-0.1531	-0.349	0.01632	-0.11592
9.88e-05	0.03091	0.1239	-0.0461	0.00592	-0.01074	-0.1274	-0.35546	0.01614	-0.13384
9.9e-05	0.02987	0.10439	-0.05406	0.01138	-0.00233	-0.09955	-0.3562	0.01477	-0.14843
9.92e-05	0.02858	0.08138	-0.06073	0.01759	0.00435	-0.0705	-0.3509	0.01246	-0.15942
9.94e-05	0.02705	0.05571	-0.06631	0.02422	0.00929	-0.04121	-0.33943	0.00939	-0.1667
9.96e-05	0.02518	0.02811	-0.07093	0.03088	0.01261	-0.01269	-0.32183	0.00565	-0.17031
9.98e-05	0.02287	-0.00088	-0.07456	0.03721	0.01448	0.0141	-0.29835	0.00128	-0.17044
0.0001	0.02003	-0.03077	-0.07707	0.04287	0.01518	0.03825	-0.26944	-0.00377	-0.16744

## Sheet: Frequency spectrum at 0.1MHz
freqency	n100	n300	n500	n700	n900	n1100	n1300	n1500	ref
0	2.95543	1.51444	1.56093	1.0861	0.17766	0.0491	2.88437	4.00848	2.03341
9980.04	8.84206	7.91621	7.49313	6.69198	6.3153	5.55978	5.70965	5.36563	8.87341
19960.1	16.4847	17.6079	18.1089	18.4605	19.5574	19.9537	20.4534	19.3153	16.7825
29940.1	26.1535	26.1543	26.5863	24.9479	26.0034	24.3552	23.8091	17.5658	24.2727
39920.2	25.3397	27.8955	24.7894	23.7757	26.343	26.8512	25.2562	23.7514	26.7424
49900.2	44.7123	45.1966	42.27	41.8821	41.811	42.5782	40.1264	36.1629	44.173
59880.2	60.2433	65.1238	55.0646	56.7876	69.3593	60.496	63.8292	53.8804	63.4015
69860.3	86.1898	93.8482	94.419	83.854	102.681	83.1775	92.7474	69.6479	85.3661
79840.3	110.899	108.999	108.72	103.296	103.744	72.9252	81.1213	55.8856	104.402
89820.4	119.727	102.768	116.239	86.726	94.3621	73.4824	66.4149	57.6594	110.048
99800.4	103.776	102.076	116.886	79.9118	84.4411	71.1894	85.797	69.9442	108.684
109780	112.478	121.657	97.9986	83.296	75.8152	91.6478	79.0838	67.0272	110.596
119760	106.1	99.6377	94.1161	75.7699	78.8298	75.8085	65.5799	51.5619	105.699
129741	95.5017	78.8775	77.6238	81.865	84.534	55.5935	45.9842	33.0344	95.8823
139721	77.0144	76.4865	75.4214	50.7353	53.3012	52.1737	28.6446	39.8565	87.625
149701	62.9297	56.2727	66.8031	38.6406	38.665	32.3679	32.9354	33.5481	71.7761
159681	53.6399	38.165	45.5299	39.3985	28.319	20.8444	21.227	19.4994	57.5706
169661	38.4542	27.4538	25.2447	19.6531	10.3353	7.83294	8.89076	14.139	42.9266
179641	26.9672	17.0077	9.46197	10.4115	12.5588	8.28734	8.30772	6.37231	27.5938
189621	10.1951	8.08356	6.52262	5.40567	4.03597	3.06922	3.10281	4.65898	13.4898
199601	3.00449	2.48408	0.82673	1.49143	2.13337	2.29121	0.65407	2.35685	1.88294
209581	8.13988	4.64669	2.85947	1.87539	2.8355	0.79104	0.45817	1.32089	7.87774
219561	11.1245	2.73398	5.42331	2.9987	4.12187	2.08997	0.49657	1.29078	14.5229
229541	18.087	6.94347	4.05482	2.74552	1.57467	0.89325	0.38572	0.64119	18.8003
239521	14.8852	5.59921	1.88898	1.80058	2.09204	1.38318	1.13464	1.18789	20.2698
249501	12.5167	5.08296	1.38132	2.20093	0.81213	1.08321	0.84402	0.58919	19.4968
259481	10.7043	3.0851	2.87527	1.26333	0.08842	1.13243	0.14865	0.83568	17.2665
269461	11.4362	1.43157	1.75196	0.42344	0.50605	1.34384	0.31356	0.50206	13.432
279441	5.20219	0.88575	0.29602	0.54198	0.66788	0.8392	0.23658	0.55511	9.22446
289421	2.1821	0.81501	0.0988	0.1244	0.37448	0.926	0.09988	0.6045	4.58425
299401	0.34384	0.49169	0.18802	0.19864	0.36164	0.83787	0.01606	0.47685	0.46708
309381	1.31241	0.80461	0.28529	0.06917	0.28413	0.82706	0.03781	0.49637	3.40181
319361	2.98526	0.43171	0.12595	0.08613	0.26413	0.78315	0.01859	0.46514	6.13524
329341	1.84563	0.89184	0.1511	0.06369	0.22343	0.76404	0.02759	0.45541	7.97925
339321	3.3985	0.41009	0.0678	0.06152	0.20472	0.69786	0.02679	0.42864	8.65429
349301	2.54304	0.50398	0.19621	0.04888	0.18499	0.67975	0.02363	0.42041	8.48294
359281	1.12432	0.18541	0.14891	0.0121	0.20063	0.6574	0.01808	0.40294	7.55362
369261	1.21205	0.32619	0.12726	0.03831	0.18004	0.62953	0.01939	0.39199	5.95007
379242	1.28983	0.21929	0.11258	0.03705	0.18356	0.60411	0.01992	0.37899	4.13618
389222	0.92309	0.12678	0.12002	0.04775	0.17399	0.5876	0.02054	0.36666	2.12594
399202	0.28077	0.15199	0.11296	0.0334	0.17101	0.56997	0.01956	0.35718	0.34394
409182	0.31322	0.19075	0.10002	0.04434	0.15574	0.55302	0.01899	0.34683	1.3708
419162	0.3358	0.18719	0.09031	0.03874	0.15067	0.53774	0.01952	0.33794	2.50724
429142	0.38874	0.06855	0.08854	0.03505	0.14364	0.52276	0.01847	0.32868	3.36236
439122	1.1898	0.15137	0.08856	0.034	0.13821	0.50871	0.01784	0.32041	3.60628
449102	0.91114	0.1462	0.09402	0.03099	0.13326	0.49569	0.01732	0.31245	3.58852
459082	0.52967	0.15452	0.09544	0.03044	0.12889	0.4834	0.01693	0.30511	3.12513
469062	0.37836	0.17054	0.09224	0.03044	0.12433	0.47158	0.0164	0.29801	2.5438
479042	0.28365	0.11778	0.08566	0.02997	0.11996	0.46047	0.016	0.29129	1.71399
489022	0.08203	0.1138	0.08326	0.02914	0.11602	0.44977	0.01558	0.28497	0.96356
499002	0.14088	0.13673	0.08046	0.02793	0.1122	0.43969	0.01519	0.27886	0.17732
