# Supplementary material for: Pore-Scale Modeling of Pore Structure Effects on P-Wave Scattering Attenuation in Dry Rocks
Source: PLoS One. 2015 May 11;10(5):e0126941. doi: 10.1371/journal.pone.0126941 (PMC4427103; doi:10.1371/journal.pone.0126941)
Supplement: S5 Table — (XLSX) [file pone.0126941.s005.xlsx]

## Sheet: Sheet1
Pore density	alpha-modeled	alpha-fitted
0.32	4.29747	4.48927
0.96	11.4207	10.5067
1.6	15.3535	15.6019
2.24	21.6715	20.2433
2.88	22.0175	24.59
3.52	30.0165	28.7219
4.16	30.9878	32.6865
4.8	37.5273	36.5149
