# Supplementary material for: Pore-Scale Modeling of Pore Structure Effects on P-Wave Scattering Attenuation in Dry Rocks
Source: PLoS One. 2015 May 11;10(5):e0126941. doi: 10.1371/journal.pone.0126941 (PMC4427103; doi:10.1371/journal.pone.0126941)
Supplement: S6 Table — (XLSX) [file pone.0126941.s006.xlsx]

## Sheet: Scattering attenuation
N=300				N=800				N=1200
AR	alpha-modeled	alpha-fitted		AR	alpha-modeled	alpha-fitted		AR	alpha-modeled	alpha-fitted
0.05	8.26142	8.20741		0.05	17.8901	18.051		0.05	20.9725	21.5753
0.08	8.36407	8.42893		0.08	17.6053	18.1554		0.08	20.5944	21.7901
0.1	8.0409	8.57834		0.1	17.6342	18.2306		0.1	22.0649	21.9415
0.2	9.89032	9.34659		0.2	19.6866	18.6839		0.2	23.9381	22.81
0.4	11.3104	10.9945		0.3	19.548	19.3001		0.3	24.9678	23.8975
0.6	12.7301	12.8031		0.5	21.6446	21.2755		0.5	27.0503	26.9644
0.8	14.293	14.7879		0.6	22.734	22.8222		0.6	28.4963	29.0996
1	17.2471	16.9662		0.7	25.2493	24.9242		0.7	32.4848	31.7732
				0.8	27.4922	27.7811		0.8	34.4883	35.1212
				0.9	30.9677	31.6637		0.9	38.6032	39.3136
				1	37.419	36.9404		1	45.1883	44.5632

## Sheet: normalized compliances
AR	normal Compliance		AR	shaer Compliance
0.01	1.859		0.01	0.538		Sevosianov and Kachanov [2011]
0.01	1.859		0.012	0.538
0.011	1.859		0.015	0.538
0.012	1.872		0.018	0.538
0.013	1.872		0.02	0.551
0.014	1.872		0.023	0.551
0.016	1.872		0.028	0.551
0.018	1.872		0.031	0.551
0.02	1.872		0.033	0.564
0.021	1.872		0.038	0.577
0.023	1.885		0.045	0.577
0.025	1.885		0.049	0.59
0.027	1.897		0.055	0.59
0.03	1.897		0.06	0.603
0.032	1.897		0.067	0.603
0.035	1.91		0.074	0.615
0.038	1.91		0.082	0.628
0.042	1.91		0.089	0.641
0.044	1.923		0.096	0.641
0.049	1.923		0.103	0.654
0.053	1.923		0.111	0.654
0.055	1.936		0.118	0.667
0.06	1.936		0.126	0.679
0.066	1.949		0.132	0.679
0.071	1.962		0.138	0.692
0.076	1.962		0.146	0.692
0.08	1.974		0.151	0.705
0.085	1.974		0.16	0.718
0.087	1.974		0.171	0.731
0.093	1.987		0.187	0.756
0.098	1.987		0.196	0.769
0.105	2		0.214	0.782
0.11	2.013		0.228	0.808
0.116	2.013		0.238	0.821
0.122	2.026		0.25	0.833
0.128	2.038		0.261	0.846
0.134	2.051		0.278	0.872
0.138	2.051		0.295	0.897
0.144	2.064		0.314	0.923
0.153	2.064		0.334	0.949
0.163	2.077		0.355	0.974
0.168	2.09		0.371	1
0.173	2.103		0.394	1.026
0.181	2.115		0.419	1.064
0.19	2.128		0.446	1.103
0.202	2.141		0.467	1.128
0.214	2.154		0.488	1.167
0.224	2.167		0.527	1.218
0.235	2.179		0.543	1.244
0.246	2.192		0.56	1.282
0.261	2.218		0.605	1.333
0.274	2.231		0.652	1.41
0.291	2.256		0.683	1.462
0.3	2.269		0.715	1.513
0.319	2.295		0.737	1.564
0.339	2.321		0.784	1.628
0.36	2.346		0.82	1.679
0.383	2.385		0.859	1.744
0.401	2.41		0.899	1.821
0.426	2.436		0.941	1.885
0.453	2.474		1	1.974
0.467	2.487
0.481	2.513
0.503	2.538
0.527	2.577
0.543	2.603
0.569	2.628
0.595	2.679
0.633	2.718
0.663	2.756
0.704	2.808
0.726	2.846
0.772	2.897
0.899	3.077
0.927	3.115
0.941	3.141
0.97	3.167
1	3.205
