# Supplementary material for: Pore-Scale Modeling of Pore Structure Effects on P-Wave Scattering Attenuation in Dry Rocks
Source: PLoS One. 2015 May 11;10(5):e0126941. doi: 10.1371/journal.pone.0126941 (PMC4427103; doi:10.1371/journal.pone.0126941)
Supplement: S7 Table — (XLSX) [file pone.0126941.s007.xlsx]

## Sheet: d=300,AR>0.5
d=300,AR>0.5, Modeling
porosity	alpha	AR			porosity	alpha-fitted
0.04072	12.7301	0.6			0.01244	5.33828
0.05429	14.293	0.8			0.02714	9.11584
0.06786	17.2471	1			0.03732	11.3412
0.09048	21.6446	0.5			0.04072	12.0387
0.10857	22.734	0.6			0.05429	14.6647
0.12667	25.2493	0.7			0.0622	16.1
0.14476	27.4922	0.8			0.06786	17.0901
0.16286	30.9677	0.9			0.07238	17.8636
0.18096	37.419	1			0.08708	20.2794
0.13572	27.0503	0.5			0.09048	20.818
0.16286	28.4963	0.6			0.10857	23.5912
0.19	32.4848	0.7			0.11197	24.0944
0.21715	34.4883	0.8			0.12667	26.2222
0.24429	38.6032	0.9			0.13572	27.4929
0.27143	45.1883	1			0.13685	27.6498
0.01244	4.29747	0.55			0.14476	28.7372
0.03732	11.4207	0.55			0.16173	31.0067
0.0622	15.3535	0.55			0.16286	31.1552
0.08708	21.6715	0.55			0.16286	31.1552
0.11197	22.0175	0.55			0.18096	33.49
0.13685	30.0165	0.55			0.18661	34.2044
0.16173	30.9878	0.55			0.19	34.6298
0.18661	37.5273	0.55			0.21715	37.9513
					0.24429	41.1445
					0.27143	44.2279

## Sheet: d=300, AR<0.2
AR=0.05			AR=0.1			AR=0.2
porosity	alpha-modeled		porosity	alpha-modeled		porosity	alpha-modeled
0.00339	8.26142		0.00679	8.0409		0.01357	9.89032
0.00905	17.8901		0.0181	17.6342		0.03619	19.6866
0.01357	20.9725		0.02714	22.0649		0.05429	23.9381
porosit	alpha-fit		porosity	alpha-fit		porosity	alpha-fit
0.002	5.84916		0.003	4.44706		0.005	5.23119
0.003	7.7481		0.008	9.20389		0.01	8.20577
0.005	11.0414		0.013	13.1929		0.015	10.678
0.007	13.9428		0.018	16.7938		0.02	12.8718
0.009	16.597		0.023	20.1418		0.025	14.8793
0.011	19.0748		0.028	23.3052		0.03	16.7498
0.013	21.4174		0.033	26.3251		0.035	18.5136
0.015	23.6516					0.04	20.191
0.016	24.7341					0.045	21.7962
0.017	25.796					0.05	23.34
0.018	26.8389					0.055	24.8305
						0.06	26.2741

## Sheet: N=300,AR=0.55
porosity	alpha-modeled
0.00415	0.88595
0.01659	3.9384
0.03732	12.0617
0.06635	25.5956
0.10367	39.3742
0.14929	49.5972
0.2032	67.6885
0.2654	87.5419
